# Supplementary material for: Evaluating the effects of coffee consumption on the structure and function of the heart from multiple perspectives
Source: Front Cardiovasc Med. 2025 Apr 15;12:1453106. doi: 10.3389/fcvm.2025.1453106 (PMC12037506; doi:10.3389/fcvm.2025.1453106)
Supplement: Supplementary file 2 [file Datasheet2.xlsx]

## Sheet: Supplementary Table S1
Supplementary Table 1: Overview of the data sources of the exposures and outcome used in the MR Study
Phenotype	Sample Size	Consortium / Study	Ancestry	PMID
Coffee consumption	448204	UK Biobank	European	32193382
LVEDV	36041	UK Biobank	European	32382064
LVESV	36041	UK Biobank	European	32382064
LVEF	36041	UK Biobank	European	32382064
LVSV	36041	UK Biobank	European	32382064
RVEDV	29506	UK Biobank	European	35697868
RVESV	29506	UK Biobank	European	35697868
RVEF	29506	UK Biobank	European	35697868
RVSV	29506	UK Biobank	European	35697868
DBP	490469	UK Biobank	European	29892013
SBP	422713	UK Biobank	European	34226706
BMI	334487	GIANT and GERA	90%European	30108127
WHRadjBMI(Man)	186825	UK Biobank	European	34021172
WHRadjBMI(Woman)	219872	UK Biobank	European	34021172
FI	281416	MAGIC	70% European	34059833
FG	281416	MAGIC	70% European	34059833
2hGLU	281416	MAGIC	70% European	34059833
HbA1c	281416	MAGIC	70% European	34059833
ISIadjBMI	53657	MAGIC	European	37291194
IFCadjBMI	53287	MAGIC	European	37291194
Abbreviations: LVEDV, Left ventricular end-diastolic volume; LVESV, Left ventricular end-systolic volume; LVEF, Left ventricular ejection fraction; LVSV, Left ventricle stroke volume; RVEDV, Right ventricular end-diastolic volume; RVESV, Right ventricular end-systolic volume; RVEF, Right ventricular ejection fraction; RVSV, Right ventricle stroke volume; DBP, Diastolic blood pressure; SBP, Systol…

## Sheet: Supplementary Table S2
Supplementary Table 2: Association of genetic variants of coffee consumption with cardiac parameters in the present MR study
	coffee consumption								LVEDV
SNP	R²	F	EA	OA	beta.exp	se.exp	pval.exp	samplesize.exp	beta.out	se.out	pval.out	samplesize.out
rs10193706	6.36e-05	18.9993	A	C	-0.0112766	0.00211173	1.1e-07	448204	-0.00493474	0.00590153	0.4	36041
rs10224022	5.4e-05	19.1042	C	T	0.0105601	0.0021472	1.2e-06	448204	0.00106282	0.00601286	0.86	36041
rs10421571	4.67e-05	19.1955	A	C	-0.00966012	0.00211063	5e-06	448204	0.0053795	0.00589074	0.36	36041
rs1057868	0.000349711	19.2475	C	T	-0.0290606	0.00232079	5.1e-36	448204	-0.00368277	0.0065023	0.57	36041
rs10744299	5.31e-05	19.5696	C	T	-0.0120372	0.0024684	8.8e-07	448204	0.00538787	0.00690051	0.43	36041
rs10871777	0.000222513	19.5987	A	G	-0.0246756	0.00247061	1.9e-23	448204	-0.0228571	0.00694569	0.001	36041
rs10992783	6.14e-05	19.7016	C	T	0.011181	0.002132	1.6e-07	448204	-0.000118053	0.00597083	0.98	36041
rs10997940	6.01e-05	19.7139	C	T	0.0111263	0.00214312	2.4e-07	448204	-0.00146467	0.00599789	0.81	36041
rs11060255	6.65e-05	19.8777	G	A	-0.0115506	0.00211568	3e-08	448204	-0.00340894	0.00590967	0.56	36041
rs11139656	5.73e-05	20.137	G	A	-0.0120499	0.00237757	4.3e-07	448204	-0.00636627	0.00667993	0.34	36041
rs11204603	5.58e-05	20.185	G	A	-0.0116097	0.00232173	6.9e-07	448204	-0.00441217	0.00647079	0.5	36041
rs11236225	5.83e-05	20.1888	A	G	0.013594	0.00265928	2.6e-07	448204	0.0195594	0.00743291	0.0085	36041
rs1153598	5.38e-05	20.213	A	G	-0.0150553	0.00306468	9.2e-07	448204	-0.00662987	0.00843121	0.43	36041
rs115942789	4.74e-05	20.2873	A	G	-0.0287498	0.00623863	4.9e-06	448204	0.0199095	0.0171103	0.24	36041
rs11716326	5.24e-05	20.3286	G	A	0.0129693	0.00267622	1.1e-06	448204	-0.000692451	0.00746491	0.93	36041
rs117810762	7.45e-05	20.4702	G	A	-0.0464751	0.00804133	8.3e-09	448204	-0.0136114	0.0230115	0.55	36041
rs117934594	4.37e-05	20.4884	G	A	0.0365623	0.00826497	9e-06	448204	0.0345545	0.0225946	0.13	36041
rs117968677	8.84e-05	20.4988	G	A	0.0450128	0.00714962	2e-10	448204	-0.0161452	0.020069	0.42	36041
rs1182580	4.57e-05	20.5457	C	T	-0.00953154	0.00210522	9.1e-06	448204	-0.00733607	0.00591046	0.21	36041
rs11876773	4.51e-05	20.5702	C	T	0.0156871	0.0034892	6.5e-06	448204	-0.016311	0.00960652	0.09	36041
rs12322545	5.7e-05	20.6222	G	A	0.0149176	0.00295136	5.6e-07	448204	0.00360172	0.00831612	0.66	36041
rs12403951	4.59e-05	20.7514	A	G	-0.0104342	0.00230059	6.3e-06	448204	0.00360885	0.0064582	0.58	36041
rs12514566	9.67e-05	20.7655	G	A	0.0146071	0.00221837	5.1e-11	448204	-0.00631212	0.00617883	0.31	36041
rs12604773	4.28e-05	20.7788	A	G	0.00973034	0.00222089	8.7e-06	448204	-0.00197173	0.00620218	0.75	36041
rs12989746	5.68e-05	20.8119	G	T	-0.0122192	0.00242167	3.1e-07	448204	-0.0130506	0.00674847	0.053	36041
rs13054099	9.46e-05	20.9478	T	C	0.0155424	0.00238679	6.9e-11	448204	0.0045717	0.00671497	0.5	36041
rs13166120	8.96e-05	20.9719	G	A	-0.0182613	0.00288177	1.4e-10	448204	0.00269652	0.00803052	0.74	36041
rs13271359	8.08e-05	21.0015	C	T	0.0144948	0.00240812	1.4e-09	448204	-0.0104443	0.00674351	0.12	36041
rs13303360	4.24e-05	21.0172	G	A	-0.0122335	0.0028066	8.7e-06	448204	-0.0132607	0.00785591	0.091	36041
rs139512297	4.63e-05	21.1102	G	T	0.0443294	0.00973121	4.6e-06	448204	-0.0184608	0.0276164	0.5	36041
rs140590745	5.15e-05	21.2195	A	C	0.0178546	0.00371682	1.4e-06	448204	0.0134863	0.0103322	0.19	36041
rs1410815	4.53e-05	21.2368	C	T	-0.0132737	0.00294699	5.8e-06	448204	-0.00486957	0.00822568	0.55	36041
rs142649516	6.29e-05	21.2496	C	A	0.0666819	0.0125631	1.1e-07	448204	-0.010638	0.0344082	0.76	36041
rs143357946	4.69e-05	21.2686	C	T	-0.0255876	0.00558346	3.7e-06	448204	-0.00390969	0.0157666	0.8	36041
rs1467914	6.52e-05	21.3903	A	G	0.0163447	0.00302262	5.6e-08	448204	-0.0083273	0.00835	0.32	36041
rs1487441	7.33e-05	21.3915	G	A	-0.0120743	0.00210708	9.6e-09	448204	0.00173553	0.0059145	0.77	36041
rs150962310	4.57e-05	21.5175	G	A	0.0662876	0.0146511	4.3e-06	448204	0.00107663	0.0422124	0.98	36041
rs1533434	4.85e-05	21.6372	A	G	-0.00987747	0.00211867	4.2e-06	448204	-0.000950769	0.00590743	0.87	36041
rs16826524	4.75e-05	21.7352	C	T	0.0116155	0.00251865	3.5e-06	448204	-0.00835226	0.00701153	0.23	36041
rs17144566	6.33e-05	21.8243	C	T	0.0140843	0.00264416	4.3e-08	448204	0.00837287	0.00740961	0.26	36041
rs17687539	6.3e-05	21.879	A	G	0.0137324	0.00258458	1.2e-07	448204	-0.00212991	0.00726438	0.77	36041
rs184120359	4.94e-05	21.8801	G	A	-0.0178433	0.00379192	2.4e-06	448204	0.0026259	0.0107707	0.81	36041
rs186568706	5.9e-05	21.9507	C	T	-0.0114206	0.00222098	2e-07	448204	0.00305666	0.00621842	0.62	36041
rs1870107	6.11e-05	21.9892	T	C	0.0110436	0.00211104	1.3e-07	448204	0.00193272	0.00593017	0.74	36041
rs191038950	4.91e-05	22.1158	A	G	0.0105051	0.00224024	2.2e-06	448204	-0.00505065	0.00631471	0.42	36041
rs1942965	4.88e-05	22.1427	T	C	0.00985445	0.00210672	2.7e-06	448204	-0.0112443	0.00590198	0.057	36041
rs2048108	4.43e-05	22.2922	T	C	0.00948691	0.00212785	6.2e-06	448204	0.0062104	0.00597363	0.3	36041
rs210917	4.9e-05	22.3876	A	G	0.0126085	0.00269115	3.3e-06	448204	-0.0151301	0.00762107	0.047	36041
rs211081	4.87e-05	22.5678	C	T	-0.00987065	0.00211288	2.8e-06	448204	-0.00682825	0.00589375	0.25	36041
rs2189234	8.51e-05	22.9951	T	G	-0.0133307	0.00215787	4.6e-10	448204	-0.000648541	0.00603655	0.91	36041
rs2231142	0.000130029	23.0757	G	T	0.0251879	0.00329918	1.2e-14	448204	0.00309487	0.00918028	0.74	36041
rs2234233	4.5e-05	23.1327	G	A	0.0125926	0.00280285	7e-06	448204	0.0070886	0.00781609	0.36	36041
rs2322280	4.37e-05	23.1761	G	A	0.00932359	0.00210605	8.2e-06	448204	-2.89e-05	0.00590608	1	36041
rs2373834	4.29e-05	23.2709	A	G	0.0116207	0.00264877	9.6e-06	448204	-0.0103819	0.00742175	0.16	36041
rs245771	4.88e-05	23.4291	G	T	-0.0106166	0.00226971	3e-06	448204	0.00780849	0.00639152	0.22	36041
rs2465037	0.000121411	23.4848	C	A	0.0163951	0.00222239	2.9e-13	448204	0.0143804	0.00620384	0.02	36041
rs2472297	0.00184772	23.5312	C	T	-0.0685684	0.00238049	1.5e-182	448204	-0.00392377	0.00675859	0.56	36041
rs2613458	5.3e-05	23.5778	A	C	-0.0114678	0.00235198	6.6e-07	448204	-0.00583078	0.00656581	0.37	36041
rs28490963	5.17e-05	23.7734	G	A	-0.0194606	0.00404236	2.6e-06	448204	-0.0017072	0.0113923	0.88	36041
rs28637922	5.37e-05	23.7803	G	T	-0.0109699	0.00223497	6e-07	448204	-0.0103529	0.0062596	0.098	36041
rs329122	7.41e-05	23.9134	G	A	0.0122708	0.00212875	7.3e-09	448204	0.0081645	0.00594075	0.17	36041
rs34060476	0.000224342	23.9264	A	G	-0.0309338	0.00308455	1.6e-23	448204	-0.0137164	0.00873916	0.12	36041
rs34276507	5.44e-05	24.0913	G	A	-0.0109812	0.00222416	7.9e-07	448204	-0.00647171	0.0062196	0.3	36041
rs34281672	6.18e-05	24.1208	C	T	0.0114594	0.00217647	6.5e-08	448204	-0.00520373	0.00610201	0.39	36041
rs34715167	4.54e-05	24.1327	C	T	-0.00978202	0.00216957	8e-06	448204	-0.00831457	0.00605575	0.17	36041
rs35798887	4.26e-05	24.1874	C	T	0.0312682	0.00715381	9.7e-06	448204	0.00587006	0.0204346	0.77	36041
rs3857599	5.48e-05	24.3762	C	A	-0.0140978	0.0028455	5.5e-07	448204	-0.0105342	0.00796954	0.19	36041
rs4244225	4.73e-05	24.4933	A	G	-0.0150734	0.00327222	3.6e-06	448204	-0.00697103	0.00917574	0.45	36041
rs4410790	0.00152058	24.5359	T	C	-0.0568791	0.00217711	1.1e-150	448204	0.00245277	0.00608984	0.69	36041
rs4420190	4.8e-05	24.5462	T	C	0.0115295	0.0024855	3.8e-06	448204	0.00289065	0.00701741	0.68	36041
rs45510500	4.58e-05	24.8104	C	T	-0.0208227	0.00459384	5.4e-06	448204	0.00135731	0.0129016	0.92	36041
rs4577206	4.97e-05	25.0044	C	T	-0.0160082	0.00339051	1.6e-06	448204	-0.0242779	0.00956498	0.011	36041
rs4615895	8.46e-05	25.2061	G	A	-0.0147976	0.00240255	5.8e-10	448204	-0.00962329	0.00671775	0.15	36041
rs4637326	5.64e-05	25.2984	A	C	0.0112871	0.00224406	5.6e-07	448204	-0.00050489	0.00625809	0.94	36041
rs4660846	5.16e-05	25.316	C	T	-0.0107363	0.00223224	1e-06	448204	0.00418309	0.00627045	0.5	36041
rs4860734	5.03e-05	25.4597	G	A	-0.0111891	0.00235532	2.1e-06	448204	-0.00107682	0.00663752	0.87	36041
rs4925114	9.1e-05	25.5477	A	G	-0.0141622	0.00221785	2e-10	448204	-0.00500568	0.00621306	0.42	36041
rs547462544	4.64e-05	25.5831	T	C	-0.0385645	0.00845338	3.3e-06	448204	-0.0286794	0.023693	0.23	36041
rs55780162	4.99e-05	25.6401	A	G	-0.0102109	0.00215804	3e-06	448204	0.00709836	0.00603448	0.24	36041
rs56113850	0.000172717	25.6861	T	C	-0.0186901	0.00212407	8.2e-19	448204	-0.00810531	0.00594099	0.17	36041
rs56349356	5.23e-05	25.8205	G	A	0.037028	0.00764983	1.5e-06	448204	0.00386668	0.021587	0.86	36041
rs563738408	5.62e-05	26.1043	G	A	0.0300038	0.00597616	4.2e-07	448204	0.0390461	0.0165757	0.018	36041
rs56404105	5.85e-05	26.1315	T	C	-0.0179024	0.00349592	2.7e-07	448204	-0.0183882	0.00972393	0.059	36041
rs57800446	4.69e-05	26.1641	G	A	0.00989908	0.00215927	4.7e-06	448204	0.00708211	0.00605164	0.24	36041
rs57918684	6.14e-05	26.2239	G	A	-0.0152717	0.00291083	1.5e-07	448204	-0.00424252	0.00810251	0.6	36041
rs58115360	5.65e-05	26.4415	C	T	0.0116574	0.00231688	4.8e-07	448204	0.00582644	0.0065148	0.37	36041
rs6030315	5.92e-05	26.5254	C	A	0.0110703	0.00214945	2.5e-07	448204	-0.00925011	0.00602393	0.12	36041
rs6040062	4.4e-05	26.8944	G	A	-0.0149687	0.00337235	6.6e-06	448204	0.0140197	0.00929624	0.13	36041
rs6047535	5.54e-05	26.953	C	T	0.0152705	0.00306574	4.4e-07	448204	-0.00164219	0.00857906	0.85	36041
rs6062357	0.000105576	27.367	C	T	-0.0147077	0.00213797	4e-12	448204	0.00373095	0.00597862	0.53	36041
rs6063085	0.000103152	27.5033	A	C	-0.0147547	0.00216986	6.7e-12	448204	-0.010726	0.0061175	0.08	36041
rs62220377	4.74e-05	27.5257	A	C	0.0221745	0.00481036	5.5e-06	448204	-0.0198139	0.013526	0.14	36041
rs62256289	4.83e-05	27.6095	C	T	-0.0103203	0.00221866	4.2e-06	448204	-0.00573799	0.00617875	0.35	36041
rs62508259	4.49e-05	27.7215	T	C	0.00998669	0.00222548	9.2e-06	448204	0.00741087	0.00623364	0.23	36041
rs627933	7.12e-05	28.1722	A	G	0.0127799	0.00226291	1.1e-08	448204	0.00320607	0.00634816	0.61	36041
rs630194	7.26e-05	28.23	T	C	0.012602	0.00220901	9.8e-09	448204	0.00523836	0.00620163	0.4	36041
rs6595449	5.34e-05	28.3722	A	C	0.0103892	0.00212452	1.3e-06	448204	0.0109817	0.00592321	0.064	36041
rs66475668	5.38e-05	28.5153	T	C	-0.0194134	0.0039528	1.1e-06	448204	0.00334317	0.0110118	0.76	36041
rs6695123	6.42e-05	28.7626	T	C	0.0117975	0.00219976	7.5e-08	448204	0.00965398	0.0061766	0.12	36041
rs6733007	5.26e-05	29.2405	C	T	-0.0109153	0.00224793	1.3e-06	448204	-0.00712661	0.00630331	0.26	36041
rs6961484	4.57e-05	29.3216	T	C	0.00956287	0.00211268	7.3e-06	448204	-0.00774935	0.005907	0.19	36041
rs7016815	4.63e-05	29.8062	T	G	0.0111554	0.00244801	4.4e-06	448204	0.00338754	0.00687312	0.62	36041
rs71532543	4.64e-05	31.0135	G	A	-0.0097886	0.00214738	6.4e-06	448204	0.00716125	0.00602437	0.23	36041
rs7198453	5.47e-05	31.8947	G	A	0.0107752	0.00217532	8.4e-07	448204	0.0107872	0.00606987	0.076	36041
rs7209484	8.97e-05	32.5448	T	C	0.0156335	0.0024658	1.9e-10	448204	-0.0098394	0.00688055	0.15	36041
rs723145	4.4e-05	32.8367	A	G	-0.01161	0.00261484	6.8e-06	448204	0.00537909	0.0073246	0.46	36041
rs72865722	4.6e-05	33.2273	G	A	0.0135978	0.00299433	5.4e-06	448204	0.00976488	0.00845429	0.25	36041
rs730632	4.77e-05	33.4028	C	T	-0.0128078	0.00276927	4.3e-06	448204	0.00327213	0.00768375	0.67	36041
rs74359090	5.19e-05	35.9496	T	C	-0.0363341	0.00753194	1.3e-06	448204	-0.00835027	0.0207708	0.69	36041
rs74692183	5.76e-05	36.2298	C	T	0.0270169	0.00531682	3.9e-07	448204	0.0111694	0.0148824	0.45	36041
rs75347775	8.02e-05	37.9346	G	A	-0.0146425	0.00244212	1.4e-09	448204	0.0071449	0.00685376	0.3	36041
rs7568760	4.68e-05	38.164	G	A	0.0119493	0.00260929	5.6e-06	448204	0.00899464	0.00731013	0.22	36041
rs76881016	5.82e-05	38.6133	A	G	-0.0207512	0.0040615	3e-07	448204	-0.0223989	0.0114239	0.05	36041
rs7733412	5.34e-05	39.6373	C	T	-0.0129553	0.00264855	1.4e-06	448204	0.00627164	0.00739375	0.4	36041
rs7736449	6.54e-05	40.1553	G	A	0.0184369	0.00340481	5.4e-08	448204	0.0209815	0.00958463	0.029	36041
rs7774229	5.71e-05	40.1971	G	A	0.0203096	0.00401535	5.2e-07	448204	-0.00402698	0.0110543	0.72	36041
rs787498	5.72e-05	40.7751	C	T	0.0132641	0.00261949	3.1e-07	448204	0.0115103	0.00731099	0.12	36041
rs78845572	4.71e-05	42.4039	C	T	0.0168046	0.00365747	5.6e-06	448204	0.00314151	0.0102234	0.76	36041
rs79687974	4.93e-05	43.3569	T	C	0.011097	0.00235968	2.1e-06	448204	0.00500017	0.00659684	0.45	36041
rs7974009	0.000148245	46.2376	C	T	0.0231108	0.00283501	2.8e-16	448204	-0.00407833	0.00788819	0.61	36041
rs7991723	5.46e-05	47.3243	C	T	-0.0110762	0.00223803	6.8e-07	448204	-0.000854933	0.00622442	0.89	36041
rs7998265	6.16e-05	54.4234	C	T	0.0121108	0.00230485	1.6e-07	448204	-0.0104489	0.00646726	0.11	36041
rs80055580	4.5e-05	58.2868	G	T	0.0168525	0.00375066	8.2e-06	448204	-0.00307177	0.010556	0.77	36041
rs8056750	8.61e-05	66.4536	C	T	-0.0140255	0.00225709	5.8e-10	448204	0.00390884	0.00637001	0.54	36041
rs830355	5.25e-05	77.4254	T	C	-0.0161424	0.00332771	1.3e-06	448204	0.000345041	0.00934824	0.97	36041
rs907188	5.13e-05	97.5923	G	T	0.0137319	0.0028636	1.9e-06	448204	-0.00255294	0.00796459	0.75	36041
rs9296406	6e-05	99.7528	T	C	-0.0109191	0.0021055	2.8e-07	448204	0.00612251	0.00592284	0.3	36041
rs9398171	6.92e-05	100.573	C	T	-0.0128985	0.00231613	1.8e-08	448204	-0.00913454	0.00643252	0.16	36041
rs9650210	5.84e-05	156.796	C	A	-0.0170007	0.00332363	3.5e-07	448204	0.000544269	0.00946743	0.95	36041
rs9728268	4.77e-05	682.563	T	C	-0.0111534	0.00241149	3.8e-06	448204	0.0111878	0.00670844	0.095	36041
rs9940128	0.000217694	829.685	G	A	-0.0209822	0.00212394	2.8e-23	448204	-0.0159473	0.00596717	0.0075	36041
	coffee consumption								LVESV
SNP	R²	F	EA	OA	beta.exp	se.exp	pval.exp	samplesize.exp	beta.out	se.out	pval.out	samplesize.out
rs10193706	6.36174e-05	28.5153	A	C	-0.0112766	0.00211173	1.1e-07	448204	-0.00791521	0.0060868	0.19	36041
rs10224022	5.39625e-05	24.1874	C	T	0.0105601	0.0021472	1.2e-06	448204	0.00214011	0.00620236	0.73	36041
rs10421571	4.67353e-05	20.9478	A	C	-0.00966012	0.00211063	5e-06	448204	0.00339394	0.00607498	0.58	36041
rs1057868	0.000349711	156.796	C	T	-0.0290606	0.00232079	5.1e-36	448204	0.00137506	0.00670723	0.84	36041
rs10744299	5.30544e-05	23.7803	C	T	-0.0120372	0.0024684	8.8e-07	448204	0.00284139	0.00712131	0.69	36041
rs10871777	0.000222513	99.7528	A	G	-0.0246756	0.00247061	1.9e-23	448204	-0.0198154	0.00716444	0.0057	36041
rs10992783	6.13599e-05	27.5033	C	T	0.011181	0.002132	1.6e-07	448204	0.000345339	0.0061592	0.96	36041
rs10997940	6.01321e-05	26.953	C	T	0.0111263	0.00214312	2.4e-07	448204	-0.0100324	0.00618411	0.1	36041
rs11060255	6.64974e-05	29.8062	G	A	-0.0115506	0.00211568	3e-08	448204	-0.00654395	0.00609877	0.28	36041
rs11139656	5.73059e-05	25.6861	G	A	-0.0120499	0.00237757	4.3e-07	448204	-0.00633837	0.00689066	0.36	36041
rs11204603	5.57852e-05	25.0044	G	A	-0.0116097	0.00232173	6.9e-07	448204	-0.000843628	0.00667384	0.9	36041
rs11236225	5.82996e-05	26.1315	A	G	0.013594	0.00265928	2.6e-07	448204	0.0166236	0.00766867	0.03	36041
rs1153598	5.38405e-05	24.1327	A	G	-0.0150553	0.00306468	9.2e-07	448204	-0.00599386	0.00869745	0.49	36041
rs115942789	4.738e-05	21.2368	A	G	-0.0287498	0.00623863	4.9e-06	448204	0.0164488	0.0176559	0.35	36041
rs11716326	5.23951e-05	23.4848	G	A	0.0129693	0.00267622	1.1e-06	448204	-0.00691957	0.00770064	0.37	36041
rs117810762	7.45207e-05	33.4028	G	A	-0.0464751	0.00804133	8.3e-09	448204	-0.0249317	0.023726	0.29	36041
rs117934594	4.36606e-05	19.5696	G	A	0.0365623	0.00826497	9e-06	448204	0.0534814	0.0233067	0.022	36041
rs117968677	8.84284e-05	39.6373	G	A	0.0450128	0.00714962	2e-10	448204	-0.0223282	0.020701	0.28	36041
rs1182580	4.57336e-05	20.4988	C	T	-0.00953154	0.00210522	9.1e-06	448204	-0.0110074	0.00609593	0.071	36041
rs11876773	4.5096e-05	20.213	C	T	0.0156871	0.0034892	6.5e-06	448204	-0.00981981	0.00990906	0.32	36041
rs12322545	5.69971e-05	25.5477	G	A	0.0149176	0.00295136	5.6e-07	448204	0.00435043	0.00858221	0.61	36041
rs12403951	4.58928e-05	20.5702	A	G	-0.0104342	0.00230059	6.3e-06	448204	0.00246159	0.00666086	0.71	36041
rs12514566	9.67258e-05	43.3569	G	A	0.0146071	0.00221837	5.1e-11	448204	-0.00401975	0.00637113	0.53	36041
rs12604773	4.2826e-05	19.1955	A	G	0.00973034	0.00222089	8.7e-06	448204	6.48e-06	0.00639751	1	36041
rs12989746	5.68009e-05	25.4597	G	T	-0.0122192	0.00242167	3.1e-07	448204	-0.0193328	0.00696033	0.0055	36041
rs13054099	9.46e-05	42.4039	T	C	0.0155424	0.00238679	6.9e-11	448204	0.000927762	0.00692683	0.89	36041
rs13166120	8.95839e-05	40.1553	G	A	-0.0182613	0.00288177	1.4e-10	448204	0.00709883	0.00828046	0.39	36041
rs13271359	8.08272e-05	36.2298	C	T	0.0144948	0.00240812	1.4e-09	448204	-0.00621011	0.00695191	0.37	36041
rs13303360	4.23883e-05	18.9993	G	A	-0.0122335	0.0028066	8.7e-06	448204	-0.00444856	0.00810243	0.58	36041
rs13387090	0.000177657	79.6404	G	T	0.0250305	0.0028048	3.5e-19	448204	0.0243856	0.00802644	0.0024	36041
rs139512297	4.62971e-05	20.7514	G	T	0.0443294	0.00973121	4.6e-06	448204	0.0159945	0.028483	0.57	36041
rs140590745	5.14824e-05	23.0757	A	C	0.0178546	0.00371682	1.4e-06	448204	0.0123951	0.0106627	0.25	36041
rs1410815	4.52617e-05	20.2873	C	T	-0.0132737	0.00294699	5.8e-06	448204	-0.00343533	0.00848784	0.69	36041
rs142649516	6.2852e-05	28.1722	C	A	0.0666819	0.0125631	1.1e-07	448204	-0.0140837	0.0355214	0.69	36041
rs143357946	4.6855e-05	21.0015	C	T	-0.0255876	0.00558346	3.7e-06	448204	-0.00314917	0.0162632	0.85	36041
rs1467914	6.52353e-05	29.2405	A	G	0.0163447	0.00302262	5.6e-08	448204	-0.0160436	0.00861368	0.063	36041
rs1487441	7.32579e-05	32.8367	G	A	-0.0120743	0.00210708	9.6e-09	448204	0.00900551	0.00610583	0.14	36041
rs150962310	4.56697e-05	20.4702	G	A	0.0662876	0.0146511	4.3e-06	448204	0.0283481	0.0435578	0.52	36041
rs1533434	4.84918e-05	21.7352	A	G	-0.00987747	0.00211867	4.2e-06	448204	0.00234216	0.00609398	0.7	36041
rs16826524	4.74508e-05	21.2686	C	T	0.0116155	0.00251865	3.5e-06	448204	-0.00802142	0.00723294	0.27	36041
rs17144566	6.32983e-05	28.3722	C	T	0.0140843	0.00264416	4.3e-08	448204	0.00285107	0.00764463	0.71	36041
rs17687539	6.2981e-05	28.23	A	G	0.0137324	0.00258458	1.2e-07	448204	-0.00127415	0.00749333	0.86	36041
rs184120359	4.94009e-05	22.1427	G	A	-0.0178433	0.00379192	2.4e-06	448204	0.00656519	0.0111076	0.55	36041
rs186568706	5.89912e-05	26.4415	C	T	-0.0114206	0.00222098	2e-07	448204	0.00275526	0.00641355	0.67	36041
rs1870107	6.10557e-05	27.367	T	C	0.0110436	0.00211104	1.3e-07	448204	0.00544538	0.00611343	0.37	36041
rs191038950	4.90585e-05	21.9892	A	G	0.0105051	0.00224024	2.2e-06	448204	-0.00696273	0.00651669	0.29	36041
rs1942965	4.88151e-05	21.8801	T	C	0.00985445	0.00210672	2.7e-06	448204	-0.00940889	0.00608785	0.12	36041
rs2048108	4.43478e-05	19.8777	T	C	0.00948691	0.00212785	6.2e-06	448204	0.00603787	0.00616477	0.33	36041
rs210917	4.89727e-05	21.9507	A	G	0.0126085	0.00269115	3.3e-06	448204	-0.00985173	0.00786762	0.21	36041
rs211081	4.86906e-05	21.8243	C	T	-0.00987065	0.00211288	2.8e-06	448204	-0.00479502	0.00607674	0.43	36041
rs2189234	8.51418e-05	38.164	T	G	-0.0133307	0.00215787	4.6e-10	448204	0.0010071	0.00622963	0.87	36041
rs2231142	0.000130029	58.2868	G	T	0.0251879	0.00329918	1.2e-14	448204	-0.0106232	0.00947391	0.26	36041
rs2234233	4.50335e-05	20.185	G	A	0.0125926	0.00280285	7e-06	448204	0.0112458	0.00805935	0.16	36041
rs2322280	4.37254e-05	19.5987	G	A	0.00932359	0.00210605	8.2e-06	448204	-9.84e-06	0.00609714	1	36041
rs2373834	4.29419e-05	19.2475	A	G	0.0116207	0.00264877	9.6e-06	448204	-0.0110803	0.00765566	0.15	36041
rs245771	4.88127e-05	21.879	G	T	-0.0106166	0.00226971	3e-06	448204	0.0112215	0.00659045	0.089	36041
rs2465037	0.000121411	54.4234	C	A	0.0163951	0.00222239	2.9e-13	448204	0.00851347	0.00640453	0.18	36041
rs2472297	0.00184772	829.685	C	T	-0.0685684	0.00238049	1.5e-182	448204	-0.00466683	0.00697145	0.5	36041
rs2613458	5.30389e-05	23.7734	A	C	-0.0114678	0.00235198	6.6e-07	448204	-0.0042927	0.00677407	0.53	36041
rs28490963	5.17064e-05	23.1761	G	A	-0.0194606	0.00404236	2.6e-06	448204	-0.00142435	0.0117513	0.9	36041
rs28637922	5.37481e-05	24.0913	G	T	-0.0109699	0.00223497	6e-07	448204	-0.00397669	0.00645989	0.54	36041
rs329122	7.41291e-05	33.2273	G	A	0.0122708	0.00212875	7.3e-09	448204	0.0117632	0.00612565	0.055	36041
rs34060476	0.000224342	100.573	A	G	-0.0309338	0.00308455	1.6e-23	448204	-0.00137238	0.00901459	0.88	36041
rs34276507	5.43836e-05	24.3762	G	A	-0.0109812	0.00222416	7.9e-07	448204	-0.00825058	0.00641413	0.2	36041
rs34715167	4.53539e-05	20.3286	C	T	-0.00978202	0.00216957	8e-06	448204	-0.00839161	0.00624697	0.18	36041
rs35798887	4.26223e-05	19.1042	C	T	0.0312682	0.00715381	9.7e-06	448204	0.0166333	0.0210793	0.43	36041
rs3857599	5.47628e-05	24.5462	C	A	-0.0140978	0.0028455	5.5e-07	448204	-0.0045016	0.00822736	0.58	36041
rs4244225	4.73414e-05	21.2195	A	G	-0.0150734	0.00327222	3.6e-06	448204	-0.00734809	0.00946493	0.44	36041
rs4410790	0.00152058	682.563	T	C	-0.0568791	0.00217711	1.1e-150	448204	0.000595552	0.00628177	0.92	36041
rs4420190	4.80061e-05	21.5175	T	C	0.0115295	0.0024855	3.8e-06	448204	-0.00356302	0.00723529	0.62	36041
rs45510500	4.58381e-05	20.5457	C	T	-0.0208227	0.00459384	5.4e-06	448204	0.00479578	0.0133143	0.72	36041
rs4577206	4.97345e-05	22.2922	C	T	-0.0160082	0.00339051	1.6e-06	448204	-0.0266347	0.00986413	0.0069	36041
rs4615895	8.46302e-05	37.9346	G	A	-0.0147976	0.00240255	5.8e-10	448204	-0.00381512	0.00692855	0.58	36041
rs4637326	5.64411e-05	25.2984	A	C	0.0112871	0.00224406	5.6e-07	448204	0.00650879	0.00645571	0.31	36041
rs4660846	5.16095e-05	23.1327	C	T	-0.0107363	0.00223224	1e-06	448204	0.0054553	0.00646721	0.4	36041
rs4860734	5.03492e-05	22.5678	G	A	-0.0111891	0.00235532	2.1e-06	448204	-0.000570047	0.00684981	0.93	36041
rs4925114	9.09666e-05	40.7751	A	G	-0.0141622	0.00221785	2e-10	448204	-0.00250004	0.00640946	0.7	36041
rs547462544	4.64321e-05	20.8119	T	C	-0.0385645	0.00845338	3.3e-06	448204	-0.0420283	0.0244594	0.086	36041
rs55780162	4.99473e-05	22.3876	A	G	-0.0102109	0.00215804	3e-06	448204	0.00107184	0.00622466	0.86	36041
rs56113850	0.000172717	77.4254	T	C	-0.0186901	0.00212407	8.2e-19	448204	-0.0070359	0.0061268	0.25	36041
rs56349356	5.22707e-05	23.4291	G	A	0.037028	0.00764983	1.5e-06	448204	-0.0114187	0.0222854	0.61	36041
rs563738408	5.62352e-05	25.2061	G	A	0.0300038	0.00597616	4.2e-07	448204	0.0264673	0.017096	0.12	36041
rs56404105	5.85057e-05	26.2239	T	C	-0.0179024	0.00349592	2.7e-07	448204	-0.0241113	0.0100292	0.016	36041
rs574367	8.55122e-05	38.33	G	T	-0.0159501	0.00257628	3.3e-10	448204	-0.0175285	0.00747925	0.019	36041
rs57800446	4.68899e-05	21.0172	G	A	0.00989908	0.00215927	4.7e-06	448204	0.0123901	0.00623998	0.047	36041
rs57918684	6.14099e-05	27.5257	G	A	-0.0152717	0.00291083	1.5e-07	448204	-0.00554909	0.00835863	0.51	36041
rs58115360	5.64802e-05	25.316	C	T	0.0116574	0.00231688	4.8e-07	448204	0.000545618	0.00672317	0.94	36041
rs6030315	5.91783e-05	26.5254	C	A	0.0110703	0.00214945	2.5e-07	448204	-0.0130105	0.00621508	0.036	36041
rs6040062	4.3955e-05	19.7016	G	A	-0.0149687	0.00337235	6.6e-06	448204	0.00721591	0.00959122	0.45	36041
rs6047535	5.53524e-05	24.8104	C	T	0.0152705	0.00306574	4.4e-07	448204	-0.0018767	0.00885128	0.83	36041
rs6062357	0.000105576	47.3243	C	T	-0.0147077	0.00213797	4e-12	448204	0.00162512	0.00616833	0.79	36041
rs6063085	0.000103152	46.2376	A	C	-0.0147547	0.00216986	6.7e-12	448204	-0.0128818	0.00631161	0.041	36041
rs62220377	4.74085e-05	21.2496	A	C	0.0221745	0.00481036	5.5e-06	448204	-0.00973793	0.0139498	0.49	36041
rs62256289	4.82732e-05	21.6372	C	T	-0.0103203	0.00221866	4.2e-06	448204	0.000348696	0.00637386	0.96	36041
rs62508259	4.49263e-05	20.137	T	C	0.00998669	0.00222548	9.2e-06	448204	0.00666226	0.00642629	0.3	36041
rs627933	7.11564e-05	31.8947	A	G	0.0127799	0.00226291	1.1e-08	448204	0.00606017	0.00654951	0.35	36041
rs630194	7.26066e-05	32.5448	T	C	0.012602	0.00220901	9.8e-09	448204	0.00257708	0.00639694	0.69	36041
rs6595449	5.33511e-05	23.9134	A	C	0.0103892	0.00212452	1.3e-06	448204	0.00529132	0.00610756	0.39	36041
rs66475668	5.38139e-05	24.1208	T	C	-0.0194134	0.0039528	1.1e-06	448204	-0.00142306	0.0113611	0.9	36041
rs6695123	6.41691e-05	28.7626	T	C	0.0117975	0.00219976	7.5e-08	448204	0.0150026	0.00637042	0.019	36041
rs6733007	5.26026e-05	23.5778	C	T	-0.0109153	0.00224793	1.3e-06	448204	-0.000294805	0.00650119	0.96	36041
rs6961484	4.57102e-05	20.4884	T	C	0.00956287	0.00211268	7.3e-06	448204	-0.00669257	0.00609317	0.27	36041
rs7016815	4.63285e-05	20.7655	T	G	0.0111554	0.00244801	4.4e-06	448204	0.00717715	0.00708553	0.31	36041
rs71532543	4.63583e-05	20.7788	G	A	-0.0097886	0.00214738	6.4e-06	448204	0.00180586	0.00621424	0.77	36041
rs7198453	5.474e-05	24.5359	G	A	0.0107752	0.00217532	8.4e-07	448204	0.0131665	0.00626344	0.036	36041
rs7209484	8.96772e-05	40.1971	T	C	0.0156335	0.0024658	1.9e-10	448204	-0.000353874	0.00709805	0.96	36041
rs723145	4.39824e-05	19.7139	A	G	-0.01161	0.00261484	6.8e-06	448204	0.00492804	0.00755567	0.51	36041
rs72865722	4.60089e-05	20.6222	G	A	0.0135978	0.00299433	5.4e-06	448204	0.0167302	0.00872244	0.055	36041
rs730632	4.77224e-05	21.3903	C	T	-0.0128078	0.00276927	4.3e-06	448204	0.00625168	0.00792496	0.43	36041
rs74359090	5.19179e-05	23.2709	T	C	-0.0363341	0.00753194	1.3e-06	448204	-0.00999727	0.0214127	0.64	36041
rs74692183	5.76058e-05	25.8205	C	T	0.0270169	0.00531682	3.9e-07	448204	0.0107161	0.0153511	0.49	36041
rs75347775	8.02021e-05	35.9496	G	A	-0.0146425	0.00244212	1.4e-09	448204	-0.00532773	0.00706812	0.45	36041
rs7568760	4.6789e-05	20.9719	G	A	0.0119493	0.00260929	5.6e-06	448204	0.0121334	0.00753962	0.11	36041
rs76881016	5.82388e-05	26.1043	A	G	-0.0207512	0.0040615	3e-07	448204	-0.0292236	0.0117786	0.013	36041
rs7733412	5.33801e-05	23.9264	C	T	-0.0129553	0.00264855	1.4e-06	448204	0.00942655	0.00762387	0.22	36041
rs7736449	6.54163e-05	29.3216	G	A	0.0184369	0.00340481	5.4e-08	448204	0.0247849	0.00988293	0.012	36041
rs7774229	5.70762e-05	25.5831	G	A	0.0203096	0.00401535	5.2e-07	448204	-0.00699922	0.0114119	0.54	36041
rs787498	5.72034e-05	25.6401	C	T	0.0132641	0.00261949	3.1e-07	448204	0.0113306	0.00754041	0.13	36041
rs78845572	4.70976e-05	21.1102	C	T	0.0168046	0.00365747	5.6e-06	448204	0.00706906	0.0105478	0.5	36041
rs79687974	4.9341e-05	22.1158	T	C	0.011097	0.00235968	2.1e-06	448204	0.00843852	0.00680393	0.21	36041
rs7974009	0.000148245	66.4536	C	T	0.0231108	0.00283501	2.8e-16	448204	-0.0007701	0.0081406	0.92	36041
rs7991723	5.4645e-05	24.4933	C	T	-0.0110762	0.00223803	6.8e-07	448204	-0.000376141	0.0064228	0.95	36041
rs7998265	6.15968e-05	27.6095	C	T	0.0121108	0.00230485	1.6e-07	448204	-0.00604768	0.00667338	0.36	36041
rs80055580	4.5042e-05	20.1888	G	T	0.0168525	0.00375066	8.2e-06	448204	-0.0104339	0.0108909	0.34	36041
rs8056750	8.61442e-05	38.6133	C	T	-0.0140255	0.00225709	5.8e-10	448204	0.0048747	0.00657314	0.46	36041
rs830355	5.24985e-05	23.5312	T	C	-0.0161424	0.00332771	1.3e-06	448204	-0.00608579	0.00964344	0.53	36041
rs907188	5.13025e-05	22.9951	G	T	0.0137319	0.0028636	1.9e-06	448204	-0.00614823	0.00821451	0.45	36041
rs9296406	6.00014e-05	26.8944	T	C	-0.0109191	0.0021055	2.8e-07	448204	0.00312704	0.00611444	0.61	36041
rs9398171	6.91905e-05	31.0135	C	T	-0.0128985	0.00231613	1.8e-08	448204	-0.00621293	0.00664062	0.35	36041
rs9650210	5.83724e-05	26.1641	C	A	-0.0170007	0.00332363	3.5e-07	448204	0.0120041	0.00976001	0.22	36041
rs9728268	4.77251e-05	21.3915	T	C	-0.0111534	0.00241149	3.8e-06	448204	0.0116073	0.00691895	0.093	36041
rs9940128	0.000217694	97.5923	G	A	-0.0209822	0.00212394	2.8e-23	448204	-0.0133689	0.00615745	0.03	36041
	coffee consumption								LVEF
SNP	R²	F	EA	OA	beta.exp	se.exp	pval.exp	samplesize.exp	beta.out	se.out	pval.out	samplesize.out
rs10193706	6.36174e-05	28.5153	A	C	-0.0112766	0.00211173	1.1e-07	448204	0.00826766	0.00693221	0.23	36041
rs10224022	5.39625e-05	24.1874	C	T	0.0105601	0.0021472	1.2e-06	448204	-0.00318943	0.00706204	0.65	36041
rs10421571	4.67353e-05	20.9478	A	C	-0.00966012	0.00211063	5e-06	448204	1.16e-06	0.00691332	1	36041
rs1057868	0.000349711	156.796	C	T	-0.0290606	0.00232079	5.1e-36	448204	-0.00747277	0.00763688	0.33	36041
rs10744299	5.30544e-05	23.7803	C	T	-0.0120372	0.0024684	8.8e-07	448204	0.00133045	0.00810871	0.87	36041
rs10871777	0.000222513	99.7528	A	G	-0.0246756	0.00247061	1.9e-23	448204	0.00938698	0.00814938	0.25	36041
rs10992783	6.13599e-05	27.5033	C	T	0.011181	0.002132	1.6e-07	448204	-0.000553407	0.00700793	0.94	36041
rs10997940	6.01321e-05	26.953	C	T	0.0111263	0.00214312	2.4e-07	448204	0.0172224	0.00703866	0.014	36041
rs11060255	6.64974e-05	29.8062	G	A	-0.0115506	0.00211568	3e-08	448204	0.00857933	0.00694438	0.22	36041
rs11127048	0.000223675	100.274	G	A	-0.0219176	0.00218876	2.7e-23	448204	0.0127652	0.00721541	0.077	36041
rs11139656	5.73059e-05	25.6861	G	A	-0.0120499	0.00237757	4.3e-07	448204	0.00430959	0.00784019	0.58	36041
rs11204603	5.57852e-05	25.0044	G	A	-0.0116097	0.00232173	6.9e-07	448204	-0.00305688	0.00760513	0.69	36041
rs11236225	5.82996e-05	26.1315	A	G	0.013594	0.00265928	2.6e-07	448204	-0.00768119	0.0087281	0.38	36041
rs1153598	5.38405e-05	24.1327	A	G	-0.0150553	0.00306468	9.2e-07	448204	0.002452	0.00990721	0.8	36041
rs115942789	4.738e-05	21.2368	A	G	-0.0287498	0.00623863	4.9e-06	448204	-0.00674714	0.0200952	0.74	36041
rs11716326	5.23951e-05	23.4848	G	A	0.0129693	0.00267622	1.1e-06	448204	0.0118298	0.00877175	0.18	36041
rs117810762	7.45207e-05	33.4028	G	A	-0.0464751	0.00804133	8.3e-09	448204	0.0303075	0.0270045	0.26	36041
rs117934594	4.36606e-05	19.5696	G	A	0.0365623	0.00826497	9e-06	448204	-0.0583857	0.0265372	0.028	36041
rs117968677	8.84284e-05	39.6373	G	A	0.0450128	0.00714962	2e-10	448204	0.025786	0.0235493	0.27	36041
rs1182580	4.57336e-05	20.4988	C	T	-0.00953154	0.00210522	9.1e-06	448204	0.0107842	0.00694658	0.12	36041
rs11876773	4.5096e-05	20.213	C	T	0.0156871	0.0034892	6.5e-06	448204	-0.00220985	0.0112713	0.84	36041
rs12322545	5.69971e-05	25.5477	G	A	0.0149176	0.00295136	5.6e-07	448204	-0.00520009	0.00977217	0.59	36041
rs12403951	4.58928e-05	20.5702	A	G	-0.0104342	0.00230059	6.3e-06	448204	-0.000485686	0.00759034	0.95	36041
rs12514566	9.67258e-05	43.3569	G	A	0.0146071	0.00221837	5.1e-11	448204	-0.000812145	0.00725317	0.91	36041
rs12604773	4.2826e-05	19.1955	A	G	0.00973034	0.00222089	8.7e-06	448204	-0.00322397	0.00727701	0.66	36041
rs13054099	9.46e-05	42.4039	T	C	0.0155424	0.00238679	6.9e-11	448204	0.00392884	0.00787855	0.62	36041
rs13166120	8.95839e-05	40.1553	G	A	-0.0182613	0.00288177	1.4e-10	448204	-0.0108244	0.00942684	0.25	36041
rs13271359	8.08272e-05	36.2298	C	T	0.0144948	0.00240812	1.4e-09	448204	-0.00196536	0.00791193	0.8	36041
rs13303360	4.23883e-05	18.9993	G	A	-0.0122335	0.0028066	8.7e-06	448204	-0.00877263	0.00923307	0.34	36041
rs13387090	0.000177657	79.6404	G	T	0.0250305	0.0028048	3.5e-19	448204	-0.00920983	0.00914124	0.31	36041
rs139512297	4.62971e-05	20.7514	G	T	0.0443294	0.00973121	4.6e-06	448204	-0.0546217	0.0324577	0.092	36041
rs140590745	5.14824e-05	23.0757	A	C	0.0178546	0.00371682	1.4e-06	448204	-0.00724992	0.0121398	0.55	36041
rs1410815	4.52617e-05	20.2873	C	T	-0.0132737	0.00294699	5.8e-06	448204	0.000625951	0.00965524	0.95	36041
rs142649516	6.2852e-05	28.1722	C	A	0.0666819	0.0125631	1.1e-07	448204	0.0127486	0.0404297	0.75	36041
rs143357946	4.6855e-05	21.0015	C	T	-0.0255876	0.00558346	3.7e-06	448204	-0.000439781	0.0185009	0.98	36041
rs1467914	6.52353e-05	29.2405	A	G	0.0163447	0.00302262	5.6e-08	448204	0.0211245	0.00981179	0.031	36041
rs1487441	7.32579e-05	32.8367	G	A	-0.0120743	0.00210708	9.6e-09	448204	-0.0156695	0.00694953	0.024	36041
rs150962310	4.56697e-05	20.4702	G	A	0.0662876	0.0146511	4.3e-06	448204	-0.0588862	0.0495486	0.23	36041
rs1533434	4.84918e-05	21.7352	A	G	-0.00987747	0.00211867	4.2e-06	448204	-0.00674288	0.00694162	0.33	36041
rs16826524	4.74508e-05	21.2686	C	T	0.0116155	0.00251865	3.5e-06	448204	0.00621386	0.008239	0.45	36041
rs17144566	6.32983e-05	28.3722	C	T	0.0140843	0.00264416	4.3e-08	448204	0.00478584	0.00870075	0.58	36041
rs17687539	6.2981e-05	28.23	A	G	0.0137324	0.00258458	1.2e-07	448204	0.000130237	0.00853195	0.99	36041
rs184120359	4.94009e-05	22.1427	G	A	-0.0178433	0.00379192	2.4e-06	448204	-0.00706262	0.0126404	0.58	36041
rs186568706	5.89912e-05	26.4415	C	T	-0.0114206	0.00222098	2e-07	448204	-0.00241229	0.00730853	0.74	36041
rs1870107	6.10557e-05	27.367	T	C	0.0110436	0.00211104	1.3e-07	448204	-0.00836091	0.00695766	0.23	36041
rs191038950	4.90585e-05	21.9892	A	G	0.0105051	0.00224024	2.2e-06	448204	0.00722321	0.00741948	0.33	36041
rs1942965	4.88151e-05	21.8801	T	C	0.00985445	0.00210672	2.7e-06	448204	0.00408951	0.00692479	0.55	36041
rs2048108	4.43478e-05	19.8777	T	C	0.00948691	0.00212785	6.2e-06	448204	-0.00376721	0.00701953	0.59	36041
rs210917	4.89727e-05	21.9507	A	G	0.0126085	0.00269115	3.3e-06	448204	0.000243679	0.00895476	0.98	36041
rs211081	4.86906e-05	21.8243	C	T	-0.00987065	0.00211288	2.8e-06	448204	0.0013856	0.00691644	0.84	36041
rs2189234	8.51418e-05	38.164	T	G	-0.0133307	0.00215787	4.6e-10	448204	-0.00151152	0.00709265	0.83	36041
rs2231142	0.000130029	58.2868	G	T	0.0251879	0.00329918	1.2e-14	448204	0.0236958	0.0107864	0.028	36041
rs2234233	4.50335e-05	20.185	G	A	0.0125926	0.00280285	7e-06	448204	-0.0148376	0.00917512	0.11	36041
rs2322280	4.37254e-05	19.5987	G	A	0.00932359	0.00210605	8.2e-06	448204	-0.000615478	0.00693964	0.93	36041
rs2373834	4.29419e-05	19.2475	A	G	0.0116207	0.00264877	9.6e-06	448204	0.00833833	0.00871677	0.34	36041
rs245771	4.88127e-05	21.879	G	T	-0.0106166	0.00226971	3e-06	448204	-0.0112881	0.00750285	0.13	36041
rs2465037	0.000121411	54.4234	C	A	0.0163951	0.00222239	2.9e-13	448204	0.00101216	0.00728951	0.89	36041
rs2472297	0.00184772	829.685	C	T	-0.0685684	0.00238049	1.5e-182	448204	0.00419434	0.00793067	0.6	36041
rs2613458	5.30389e-05	23.7734	A	C	-0.0114678	0.00235198	6.6e-07	448204	-0.000662632	0.00770992	0.93	36041
rs28490963	5.17064e-05	23.1761	G	A	-0.0194606	0.00404236	2.6e-06	448204	0.00017455	0.0133801	0.99	36041
rs28637922	5.37481e-05	24.0913	G	T	-0.0109699	0.00223497	6e-07	448204	-0.0062351	0.00735558	0.4	36041
rs329122	7.41291e-05	33.2273	G	A	0.0122708	0.00212875	7.3e-09	448204	-0.0131179	0.00697371	0.06	36041
rs34060476	0.000224342	100.573	A	G	-0.0309338	0.00308455	1.6e-23	448204	-0.0147339	0.0102641	0.15	36041
rs34276507	5.43836e-05	24.3762	G	A	-0.0109812	0.00222416	7.9e-07	448204	0.00796757	0.00729927	0.28	36041
rs34715167	4.53539e-05	20.3286	C	T	-0.00978202	0.00216957	8e-06	448204	0.0063642	0.00711589	0.37	36041
rs35798887	4.26223e-05	19.1042	C	T	0.0312682	0.00715381	9.7e-06	448204	-0.0223212	0.0239755	0.35	36041
rs3857599	5.47628e-05	24.5462	C	A	-0.0140978	0.0028455	5.5e-07	448204	-0.00524681	0.00936421	0.58	36041
rs4244225	4.73414e-05	21.2195	A	G	-0.0150734	0.00327222	3.6e-06	448204	0.0030306	0.0107768	0.78	36041
rs4410790	0.00152058	682.563	T	C	-0.0568791	0.00217711	1.1e-150	448204	0.00182293	0.00715245	0.8	36041
rs4420190	4.80061e-05	21.5175	T	C	0.0115295	0.0024855	3.8e-06	448204	0.0124481	0.00823509	0.13	36041
rs4493494	5.90129e-05	26.4512	G	A	-0.0109573	0.00213049	2.9e-07	448204	-0.0100126	0.00699596	0.15	36041
rs45510500	4.58381e-05	20.5457	C	T	-0.0208227	0.00459384	5.4e-06	448204	-0.00769339	0.0151588	0.61	36041
rs4577206	4.97345e-05	22.2922	C	T	-0.0160082	0.00339051	1.6e-06	448204	0.0214762	0.0112254	0.056	36041
rs4615895	8.46302e-05	37.9346	G	A	-0.0147976	0.00240255	5.8e-10	448204	-0.00456783	0.00789539	0.56	36041
rs4637326	5.64411e-05	25.2984	A	C	0.0112871	0.00224406	5.6e-07	448204	-0.0134398	0.00735366	0.068	36041
rs4660846	5.16095e-05	23.1327	C	T	-0.0107363	0.00223224	1e-06	448204	-0.00635006	0.00736968	0.39	36041
rs4860734	5.03492e-05	22.5678	G	A	-0.0111891	0.00235532	2.1e-06	448204	-0.000954483	0.00779876	0.9	36041
rs4925114	9.09666e-05	40.7751	A	G	-0.0141622	0.00221785	2e-10	448204	-0.00229944	0.00729236	0.75	36041
rs547462544	4.64321e-05	20.8119	T	C	-0.0385645	0.00845338	3.3e-06	448204	0.0450669	0.0278392	0.11	36041
rs55780162	4.99473e-05	22.3876	A	G	-0.0102109	0.00215804	3e-06	448204	0.00694202	0.00708743	0.33	36041
rs56113850	0.000172717	77.4254	T	C	-0.0186901	0.00212407	8.2e-19	448204	0.00429823	0.00697229	0.54	36041
rs56349356	5.22707e-05	23.4291	G	A	0.037028	0.00764983	1.5e-06	448204	0.0273352	0.0253647	0.28	36041
rs563738408	5.62352e-05	25.2061	G	A	0.0300038	0.00597616	4.2e-07	448204	1.39e-05	0.0194705	1	36041
rs56404105	5.85057e-05	26.2239	T	C	-0.0179024	0.00349592	2.7e-07	448204	0.0242526	0.0114222	0.034	36041
rs574367	8.55122e-05	38.33	G	T	-0.0159501	0.00257628	3.3e-10	448204	0.00249136	0.00852293	0.77	36041
rs57800446	4.68899e-05	21.0172	G	A	0.00989908	0.00215927	4.7e-06	448204	-0.0156772	0.00710387	0.027	36041
rs57918684	6.14099e-05	27.5257	G	A	-0.0152717	0.00291083	1.5e-07	448204	0.00482306	0.00951004	0.61	36041
rs58115360	5.64802e-05	25.316	C	T	0.0116574	0.00231688	4.8e-07	448204	0.00694754	0.00765457	0.36	36041
rs6030315	5.91783e-05	26.5254	C	A	0.0110703	0.00214945	2.5e-07	448204	0.0144997	0.0070698	0.04	36041
rs6040062	4.3955e-05	19.7016	G	A	-0.0149687	0.00337235	6.6e-06	448204	0.00342861	0.0109103	0.75	36041
rs6047535	5.53524e-05	24.8104	C	T	0.0152705	0.00306574	4.4e-07	448204	0.00115654	0.0100686	0.91	36041
rs6062357	0.000105576	47.3243	C	T	-0.0147077	0.00213797	4e-12	448204	0.00258917	0.00701663	0.71	36041
rs6063085	0.000103152	46.2376	A	C	-0.0147547	0.00216986	6.7e-12	448204	0.0113806	0.00717962	0.11	36041
rs62220377	4.74085e-05	21.2496	A	C	0.0221745	0.00481036	5.5e-06	448204	-0.00788786	0.0158634	0.62	36041
rs62256289	4.82732e-05	21.6372	C	T	-0.0103203	0.00221866	4.2e-06	448204	-0.00783824	0.00726043	0.28	36041
rs62508259	4.49263e-05	20.137	T	C	0.00998669	0.00222548	9.2e-06	448204	-0.0023085	0.00731372	0.75	36041
rs627933	7.11564e-05	31.8947	A	G	0.0127799	0.00226291	1.1e-08	448204	-0.00840717	0.00745433	0.26	36041
rs630194	7.26066e-05	32.5448	T	C	0.012602	0.00220901	9.8e-09	448204	0.00138021	0.00727637	0.85	36041
rs6595449	5.33511e-05	23.9134	A	C	0.0103892	0.00212452	1.3e-06	448204	0.00388387	0.00695312	0.58	36041
rs66475668	5.38139e-05	24.1208	T	C	-0.0194134	0.0039528	1.1e-06	448204	0.00710766	0.0129307	0.58	36041
rs6695123	6.41691e-05	28.7626	T	C	0.0117975	0.00219976	7.5e-08	448204	-0.0163192	0.00725938	0.025	36041
rs6733007	5.26026e-05	23.5778	C	T	-0.0109153	0.00224793	1.3e-06	448204	-0.00782192	0.00740416	0.29	36041
rs6961484	4.57102e-05	20.4884	T	C	0.00956287	0.00211268	7.3e-06	448204	0.00363085	0.00693771	0.6	36041
rs7016815	4.63285e-05	20.7655	T	G	0.0111554	0.00244801	4.4e-06	448204	-0.0106313	0.008064	0.19	36041
rs71532543	4.63583e-05	20.7788	G	A	-0.0097886	0.00214738	6.4e-06	448204	0.00598197	0.00707556	0.4	36041
rs7198453	5.474e-05	24.5359	G	A	0.0107752	0.00217532	8.4e-07	448204	-0.0124166	0.00712878	0.082	36041
rs7209484	8.96772e-05	40.1971	T	C	0.0156335	0.0024658	1.9e-10	448204	-0.0121092	0.00807581	0.13	36041
rs723145	4.39824e-05	19.7139	A	G	-0.01161	0.00261484	6.8e-06	448204	-0.0034645	0.00859684	0.69	36041
rs72865722	4.60089e-05	20.6222	G	A	0.0135978	0.00299433	5.4e-06	448204	-0.0199386	0.00992746	0.045	36041
rs730632	4.77224e-05	21.3903	C	T	-0.0128078	0.00276927	4.3e-06	448204	-0.00782694	0.00902567	0.39	36041
rs7306710	4.9626e-05	22.2436	T	C	0.0099753	0.00211506	2.4e-06	448204	-0.012421	0.00700524	0.076	36041
rs74359090	5.19179e-05	23.2709	T	C	-0.0363341	0.00753194	1.3e-06	448204	0.00987197	0.0243696	0.69	36041
rs74692183	5.76058e-05	25.8205	C	T	0.0270169	0.00531682	3.9e-07	448204	-0.00689758	0.0174633	0.69	36041
rs75347775	8.02021e-05	35.9496	G	A	-0.0146425	0.00244212	1.4e-09	448204	0.0198972	0.00804352	0.013	36041
rs7568760	4.6789e-05	20.9719	G	A	0.0119493	0.00260929	5.6e-06	448204	-0.0128746	0.00858681	0.13	36041
rs76881016	5.82388e-05	26.1043	A	G	-0.0207512	0.0040615	3e-07	448204	0.031043	0.0134062	0.021	36041
rs7733412	5.33801e-05	23.9264	C	T	-0.0129553	0.00264855	1.4e-06	448204	-0.00989608	0.00867935	0.25	36041
rs7736449	6.54163e-05	29.3216	G	A	0.0184369	0.00340481	5.4e-08	448204	-0.0225424	0.0112512	0.045	36041
rs7774229	5.70762e-05	25.5831	G	A	0.0203096	0.00401535	5.2e-07	448204	0.00661424	0.0129888	0.61	36041
rs787498	5.72034e-05	25.6401	C	T	0.0132641	0.00261949	3.1e-07	448204	-0.00866219	0.00859263	0.31	36041
rs78845572	4.70976e-05	21.1102	C	T	0.0168046	0.00365747	5.6e-06	448204	-0.00994686	0.0119984	0.41	36041
rs79687974	4.9341e-05	22.1158	T	C	0.011097	0.00235968	2.1e-06	448204	-0.00960276	0.00774894	0.22	36041
rs7974009	0.000148245	66.4536	C	T	0.0231108	0.00283501	2.8e-16	448204	-0.00492895	0.00926932	0.59	36041
rs7991723	5.4645e-05	24.4933	C	T	-0.0110762	0.00223803	6.8e-07	448204	-0.000623211	0.00730618	0.93	36041
rs7998265	6.15968e-05	27.6095	C	T	0.0121108	0.00230485	1.6e-07	448204	-0.000876537	0.00759122	0.91	36041
rs80055580	4.5042e-05	20.1888	G	T	0.0168525	0.00375066	8.2e-06	448204	0.0185077	0.0123887	0.14	36041
rs8056750	8.61442e-05	38.6133	C	T	-0.0140255	0.00225709	5.8e-10	448204	-0.00442582	0.00748127	0.55	36041
rs830355	5.24985e-05	23.5312	T	C	-0.0161424	0.00332771	1.3e-06	448204	0.0123417	0.0109848	0.26	36041
rs907188	5.13025e-05	22.9951	G	T	0.0137319	0.0028636	1.9e-06	448204	0.00886727	0.0093608	0.34	36041
rs9296406	6.00014e-05	26.8944	T	C	-0.0109191	0.0021055	2.8e-07	448204	0.00168649	0.00695933	0.81	36041
rs9398171	6.91905e-05	31.0135	C	T	-0.0128985	0.00231613	1.8e-08	448204	0.00142691	0.00755821	0.85	36041
rs9650210	5.83724e-05	26.1641	C	A	-0.0170007	0.00332363	3.5e-07	448204	-0.0212702	0.0111078	0.056	36041
rs9728268	4.77251e-05	21.3915	T	C	-0.0111534	0.00241149	3.8e-06	448204	-0.00832097	0.00788445	0.29	36041
rs9940128	0.000217694	97.5923	G	A	-0.0209822	0.00212394	2.8e-23	448204	0.00654349	0.00700816	0.35	36041
	coffee consumption								LVSV
SNP	R²	F	EA	OA	beta.exp	se.exp	pval.exp	samplesize.exp	beta.out	se.out	pval.out	samplesize.out
rs10193706	6.36174e-05	28.5153	A	C	-0.0112766	0.00211173	1.1e-07	448204	-6.44e-05	0.00631265	0.99	36041
rs10224022	5.39625e-05	24.1874	C	T	0.0105601	0.0021472	1.2e-06	448204	-0.000960407	0.00642974	0.88	36041
rs10421571	4.67353e-05	20.9478	A	C	-0.00966012	0.00211063	5e-06	448204	0.0049374	0.00629661	0.43	36041
rs1057868	0.000349711	156.796	C	T	-0.0290606	0.00232079	5.1e-36	448204	-0.00718995	0.00695311	0.3	36041
rs10744299	5.30544e-05	23.7803	C	T	-0.0120372	0.0024684	8.8e-07	448204	0.00655181	0.00737787	0.37	36041
rs10871777	0.000222513	99.7528	A	G	-0.0246756	0.00247061	1.9e-23	448204	-0.02206	0.00742051	0.003	36041
rs10992783	6.13599e-05	27.5033	C	T	0.011181	0.002132	1.6e-07	448204	-0.00133037	0.00638062	0.83	36041
rs10997940	6.01321e-05	26.953	C	T	0.0111263	0.00214312	2.4e-07	448204	0.00730191	0.00641158	0.25	36041
rs11060255	6.64974e-05	29.8062	G	A	-0.0115506	0.00211568	3e-08	448204	0.000753725	0.00631849	0.91	36041
rs11139656	5.73059e-05	25.6861	G	A	-0.0120499	0.00237757	4.3e-07	448204	-0.00638315	0.00713838	0.37	36041
rs11204603	5.57852e-05	25.0044	G	A	-0.0116097	0.00232173	6.9e-07	448204	-0.00909003	0.00692553	0.19	36041
rs11236225	5.82996e-05	26.1315	A	G	0.013594	0.00265928	2.6e-07	448204	0.0180716	0.00794445	0.023	36041
rs1153598	5.38405e-05	24.1327	A	G	-0.0150553	0.00306468	9.2e-07	448204	-0.00555355	0.00901935	0.54	36041
rs115942789	4.738e-05	21.2368	A	G	-0.0287498	0.00623863	4.9e-06	448204	0.0196286	0.0182879	0.28	36041
rs11716326	5.23951e-05	23.4848	G	A	0.0129693	0.00267622	1.1e-06	448204	0.00614833	0.00798565	0.44	36041
rs117810762	7.45207e-05	33.4028	G	A	-0.0464751	0.00804133	8.3e-09	448204	-0.0085633	0.0245987	0.73	36041
rs117934594	4.36606e-05	19.5696	G	A	0.0365623	0.00826497	9e-06	448204	0.012522	0.0241611	0.6	36041
rs117968677	8.84284e-05	39.6373	G	A	0.0450128	0.00714962	2e-10	448204	-0.00777649	0.0214448	0.72	36041
rs1182580	4.57336e-05	20.4988	C	T	-0.00953154	0.00210522	9.1e-06	448204	-0.000856264	0.00632582	0.89	36041
rs11876773	4.5096e-05	20.213	C	T	0.0156871	0.0034892	6.5e-06	448204	-0.01736	0.0102632	0.091	36041
rs12322545	5.69971e-05	25.5477	G	A	0.0149176	0.00295136	5.6e-07	448204	-0.000225804	0.0088914	0.98	36041
rs12403951	4.58928e-05	20.5702	A	G	-0.0104342	0.00230059	6.3e-06	448204	0.00415294	0.00691206	0.55	36041
rs12514566	9.67258e-05	43.3569	G	A	0.0146071	0.00221837	5.1e-11	448204	-0.00723155	0.00660758	0.27	36041
rs12604773	4.2826e-05	19.1955	A	G	0.00973034	0.00222089	8.7e-06	448204	-0.00304548	0.00662617	0.65	36041
rs12989746	5.68009e-05	25.4597	G	T	-0.0122192	0.00242167	3.1e-07	448204	-0.00629706	0.00721859	0.38	36041
rs13054099	9.46e-05	42.4039	T	C	0.0155424	0.00238679	6.9e-11	448204	0.00777033	0.00717394	0.28	36041
rs13166120	8.95839e-05	40.1553	G	A	-0.0182613	0.00288177	1.4e-10	448204	0.000210287	0.00858776	0.98	36041
rs13271359	8.08272e-05	36.2298	C	T	0.0144948	0.00240812	1.4e-09	448204	-0.0123542	0.00720972	0.087	36041
rs13303360	4.23883e-05	18.9993	G	A	-0.0122335	0.0028066	8.7e-06	448204	-0.0182999	0.00840799	0.03	36041
rs139512297	4.62971e-05	20.7514	G	T	0.0443294	0.00973121	4.6e-06	448204	-0.0491963	0.0295572	0.096	36041
rs140590745	5.14824e-05	23.0757	A	C	0.0178546	0.00371682	1.4e-06	448204	0.0130282	0.0110445	0.24	36041
rs1410815	4.52617e-05	20.2873	C	T	-0.0132737	0.00294699	5.8e-06	448204	-0.00348118	0.00878769	0.69	36041
rs142649516	6.2852e-05	28.1722	C	A	0.0666819	0.0125631	1.1e-07	448204	-0.00116535	0.0367641	0.97	36041
rs143357946	4.6855e-05	21.0015	C	T	-0.0255876	0.00558346	3.7e-06	448204	-0.000613539	0.0168475	0.97	36041
rs1467914	6.52353e-05	29.2405	A	G	0.0163447	0.00302262	5.6e-08	448204	0.00379596	0.00893248	0.67	36041
rs1487441	7.32579e-05	32.8367	G	A	-0.0120743	0.00210708	9.6e-09	448204	-0.00661423	0.00631944	0.3	36041
rs150962310	4.56697e-05	20.4702	G	A	0.0662876	0.0146511	4.3e-06	448204	-0.0196796	0.0450965	0.66	36041
rs1533434	4.84918e-05	21.7352	A	G	-0.00987747	0.00211867	4.2e-06	448204	-0.00251897	0.00631952	0.69	36041
rs16826524	4.74508e-05	21.2686	C	T	0.0116155	0.00251865	3.5e-06	448204	-0.00855503	0.00750064	0.25	36041
rs17144566	6.32983e-05	28.3722	C	T	0.0140843	0.00264416	4.3e-08	448204	0.0101769	0.00791955	0.2	36041
rs17687539	6.2981e-05	28.23	A	G	0.0137324	0.00258458	1.2e-07	448204	-0.00232448	0.00776803	0.76	36041
rs184120359	4.94009e-05	22.1427	G	A	-0.0178433	0.00379192	2.4e-06	448204	-0.00094761	0.0115128	0.93	36041
rs186568706	5.89912e-05	26.4415	C	T	-0.0114206	0.00222098	2e-07	448204	0.00342562	0.00665543	0.61	36041
rs1870107	6.10557e-05	27.367	T	C	0.0110436	0.00211104	1.3e-07	448204	-0.0031641	0.00634014	0.62	36041
rs191038950	4.90585e-05	21.9892	A	G	0.0105051	0.00224024	2.2e-06	448204	-0.00200975	0.00675005	0.77	36041
rs1942965	4.88151e-05	21.8801	T	C	0.00985445	0.00210672	2.7e-06	448204	-0.0129158	0.00630545	0.041	36041
rs2048108	4.43478e-05	19.8777	T	C	0.00948691	0.00212785	6.2e-06	448204	0.00556352	0.00638687	0.38	36041
rs210917	4.89727e-05	21.9507	A	G	0.0126085	0.00269115	3.3e-06	448204	-0.0169487	0.00814286	0.037	36041
rs211081	4.86906e-05	21.8243	C	T	-0.00987065	0.00211288	2.8e-06	448204	-0.00655812	0.00630026	0.3	36041
rs2189234	8.51418e-05	38.164	T	G	-0.0133307	0.00215787	4.6e-10	448204	-0.00222327	0.00645271	0.73	36041
rs2231142	0.000130029	58.2868	G	T	0.0251879	0.00329918	1.2e-14	448204	0.0171428	0.00981316	0.081	36041
rs2234233	4.50335e-05	20.185	G	A	0.0125926	0.00280285	7e-06	448204	0.00322248	0.00835845	0.7	36041
rs2322280	4.37254e-05	19.5987	G	A	0.00932359	0.00210605	8.2e-06	448204	7.3e-05	0.00631045	0.99	36041
rs2373834	4.29419e-05	19.2475	A	G	0.0116207	0.00264877	9.6e-06	448204	-0.00689993	0.00793631	0.38	36041
rs245771	4.88127e-05	21.879	G	T	-0.0106166	0.00226971	3e-06	448204	0.00185425	0.00683503	0.79	36041
rs2465037	0.000121411	54.4234	C	A	0.0163951	0.00222239	2.9e-13	448204	0.0156517	0.00662859	0.018	36041
rs2472297	0.00184772	829.685	C	T	-0.0685684	0.00238049	1.5e-182	448204	-0.00360063	0.00722193	0.62	36041
rs2613458	5.30389e-05	23.7734	A	C	-0.0114678	0.00235198	6.6e-07	448204	-0.00472896	0.00701768	0.5	36041
rs28490963	5.17064e-05	23.1761	G	A	-0.0194606	0.00404236	2.6e-06	448204	-0.000410002	0.0121821	0.97	36041
rs28637922	5.37481e-05	24.0913	G	T	-0.0109699	0.00223497	6e-07	448204	-0.0153758	0.00669262	0.022	36041
rs329122	7.41291e-05	33.2273	G	A	0.0122708	0.00212875	7.3e-09	448204	0.00424932	0.00635298	0.5	36041
rs34060476	0.000224342	100.573	A	G	-0.0309338	0.00308455	1.6e-23	448204	-0.0232712	0.00934506	0.013	36041
rs34276507	5.43836e-05	24.3762	G	A	-0.0109812	0.00222416	7.9e-07	448204	-0.00293538	0.00664814	0.66	36041
rs34281672	6.18466e-05	27.7215	C	T	0.0114594	0.00217647	6.5e-08	448204	0.00882139	0.00652387	0.18	36041
rs34715167	4.53539e-05	20.3286	C	T	-0.00978202	0.00216957	8e-06	448204	-0.00677381	0.00647818	0.3	36041
rs35798887	4.26223e-05	19.1042	C	T	0.0312682	0.00715381	9.7e-06	448204	-0.00367256	0.0218313	0.87	36041
rs3857599	5.47628e-05	24.5462	C	A	-0.0140978	0.0028455	5.5e-07	448204	-0.0144138	0.00851519	0.091	36041
rs4244225	4.73414e-05	21.2195	A	G	-0.0150734	0.00327222	3.6e-06	448204	-0.00529349	0.00981191	0.59	36041
rs4410790	0.00152058	682.563	T	C	-0.0568791	0.00217711	1.1e-150	448204	0.00426329	0.00651206	0.51	36041
rs4420190	4.80061e-05	21.5175	T	C	0.0115295	0.0024855	3.8e-06	448204	0.00799708	0.00750143	0.29	36041
rs4493494	5.90129e-05	26.4512	G	A	-0.0109573	0.00213049	2.9e-07	448204	0.0143191	0.00636474	0.024	36041
rs45510500	4.58381e-05	20.5457	C	T	-0.0208227	0.00459384	5.4e-06	448204	-0.0063304	0.0137911	0.65	36041
rs4577206	4.97345e-05	22.2922	C	T	-0.0160082	0.00339051	1.6e-06	448204	-0.0163043	0.010224	0.11	36041
rs4615895	8.46302e-05	37.9346	G	A	-0.0147976	0.00240255	5.8e-10	448204	-0.0126806	0.00718984	0.078	36041
rs4637326	5.64411e-05	25.2984	A	C	0.0112871	0.00224406	5.6e-07	448204	-0.00773707	0.00669464	0.25	36041
rs4660846	5.16095e-05	23.1327	C	T	-0.0107363	0.00223224	1e-06	448204	0.00178547	0.00671111	0.79	36041
rs4860734	5.03492e-05	22.5678	G	A	-0.0111891	0.00235532	2.1e-06	448204	-9.28e-05	0.0070951	0.99	36041
rs4925114	9.09666e-05	40.7751	A	G	-0.0141622	0.00221785	2e-10	448204	-0.00491521	0.0066382	0.46	36041
rs547462544	4.64321e-05	20.8119	T	C	-0.0385645	0.00845338	3.3e-06	448204	-0.00864792	0.0253151	0.73	36041
rs55780162	4.99473e-05	22.3876	A	G	-0.0102109	0.00215804	3e-06	448204	0.0107342	0.00645285	0.096	36041
rs56113850	0.000172717	77.4254	T	C	-0.0186901	0.00212407	8.2e-19	448204	-0.00720569	0.00635033	0.26	36041
rs56349356	5.22707e-05	23.4291	G	A	0.037028	0.00764983	1.5e-06	448204	0.0159114	0.023065	0.49	36041
rs563738408	5.62352e-05	25.2061	G	A	0.0300038	0.00597616	4.2e-07	448204	0.0473737	0.0177304	0.0075	36041
rs56404105	5.85057e-05	26.2239	T	C	-0.0179024	0.00349592	2.7e-07	448204	-0.00751629	0.0104013	0.47	36041
rs57800446	4.68899e-05	21.0172	G	A	0.00989908	0.00215927	4.7e-06	448204	-0.000247709	0.00647156	0.97	36041
rs57918684	6.14099e-05	27.5257	G	A	-0.0152717	0.00291083	1.5e-07	448204	0.000384614	0.00865693	0.96	36041
rs58115360	5.64802e-05	25.316	C	T	0.0116574	0.00231688	4.8e-07	448204	0.00911356	0.00696392	0.19	36041
rs6030315	5.91783e-05	26.5254	C	A	0.0110703	0.00214945	2.5e-07	448204	-0.00394248	0.00643533	0.54	36041
rs6040062	4.3955e-05	19.7016	G	A	-0.0149687	0.00337235	6.6e-06	448204	0.0149583	0.00993112	0.13	36041
rs6047535	5.53524e-05	24.8104	C	T	0.0152705	0.00306574	4.4e-07	448204	-0.00058279	0.00916495	0.95	36041
rs6062357	0.000105576	47.3243	C	T	-0.0147077	0.00213797	4e-12	448204	0.00382094	0.00638693	0.55	36041
rs6063085	0.000103152	46.2376	A	C	-0.0147547	0.00216986	6.7e-12	448204	-0.00736038	0.00653529	0.26	36041
rs62220377	4.74085e-05	21.2496	A	C	0.0221745	0.00481036	5.5e-06	448204	-0.0271159	0.0144473	0.061	36041
rs62256289	4.82732e-05	21.6372	C	T	-0.0103203	0.00221866	4.2e-06	448204	-0.0113072	0.00660976	0.087	36041
rs6227	8.27148e-05	37.076	C	T	0.013657	0.00224289	1.4e-09	448204	0.0101934	0.00677357	0.13	36041
rs62508259	4.49263e-05	20.137	T	C	0.00998669	0.00222548	9.2e-06	448204	0.00631324	0.0066646	0.34	36041
rs627933	7.11564e-05	31.8947	A	G	0.0127799	0.00226291	1.1e-08	448204	-0.00112337	0.00678504	0.87	36041
rs630194	7.26066e-05	32.5448	T	C	0.012602	0.00220901	9.8e-09	448204	0.00779179	0.00662559	0.24	36041
rs6595449	5.33511e-05	23.9134	A	C	0.0103892	0.00212452	1.3e-06	448204	0.0141315	0.00633423	0.026	36041
rs66475668	5.38139e-05	24.1208	T	C	-0.0194134	0.0039528	1.1e-06	448204	0.00668898	0.0117697	0.57	36041
rs6695123	6.41691e-05	28.7626	T	C	0.0117975	0.00219976	7.5e-08	448204	0.00323427	0.00661067	0.62	36041
rs6733007	5.26026e-05	23.5778	C	T	-0.0109153	0.00224793	1.3e-06	448204	-0.01265	0.00674242	0.061	36041
rs6961484	4.57102e-05	20.4884	T	C	0.00956287	0.00211268	7.3e-06	448204	-0.00655342	0.00631654	0.3	36041
rs7016815	4.63285e-05	20.7655	T	G	0.0111554	0.00244801	4.4e-06	448204	-0.0009769	0.00734829	0.89	36041
rs71532543	4.63583e-05	20.7788	G	A	-0.0097886	0.00214738	6.4e-06	448204	0.0102881	0.00644205	0.11	36041
rs7198453	5.474e-05	24.5359	G	A	0.0107752	0.00217532	8.4e-07	448204	0.00524448	0.00648763	0.42	36041
rs723145	4.39824e-05	19.7139	A	G	-0.01161	0.00261484	6.8e-06	448204	0.00439933	0.0078273	0.57	36041
rs72865722	4.60089e-05	20.6222	G	A	0.0135978	0.00299433	5.4e-06	448204	-0.0020387	0.00903612	0.82	36041
rs730632	4.77224e-05	21.3903	C	T	-0.0128078	0.00276927	4.3e-06	448204	-0.000124654	0.00821902	0.99	36041
rs74359090	5.19179e-05	23.2709	T	C	-0.0363341	0.00753194	1.3e-06	448204	-0.00542647	0.0222067	0.81	36041
rs74692183	5.76058e-05	25.8205	C	T	0.0270169	0.00531682	3.9e-07	448204	0.00839534	0.0159027	0.6	36041
rs75347775	8.02021e-05	35.9496	G	A	-0.0146425	0.00244212	1.4e-09	448204	0.0190836	0.00732599	0.0092	36041
rs76881016	5.82388e-05	26.1043	A	G	-0.0207512	0.0040615	3e-07	448204	-0.0126561	0.0122119	0.3	36041
rs7733412	5.33801e-05	23.9264	C	T	-0.0129553	0.00264855	1.4e-06	448204	0.00220414	0.00790681	0.78	36041
rs7736449	6.54163e-05	29.3216	G	A	0.0184369	0.00340481	5.4e-08	448204	0.0156258	0.0102497	0.13	36041
rs7774229	5.70762e-05	25.5831	G	A	0.0203096	0.00401535	5.2e-07	448204	-0.000534456	0.0118111	0.96	36041
rs787498	5.72034e-05	25.6401	C	T	0.0132641	0.00261949	3.1e-07	448204	0.00997217	0.00782478	0.2	36041
rs78845572	4.70976e-05	21.1102	C	T	0.0168046	0.00365747	5.6e-06	448204	-0.00358535	0.0109216	0.74	36041
rs79687974	4.9341e-05	22.1158	T	C	0.011097	0.00235968	2.1e-06	448204	0.00229303	0.00705639	0.75	36041
rs7974009	0.000148245	66.4536	C	T	0.0231108	0.00283501	2.8e-16	448204	-0.00595261	0.00843388	0.48	36041
rs7991723	5.4645e-05	24.4933	C	T	-0.0110762	0.00223803	6.8e-07	448204	-0.00161421	0.0066497	0.81	36041
rs7998265	6.15968e-05	27.6095	C	T	0.0121108	0.00230485	1.6e-07	448204	-0.012913	0.00690913	0.062	36041
rs80055580	4.5042e-05	20.1888	G	T	0.0168525	0.00375066	8.2e-06	448204	0.00601397	0.0112769	0.59	36041
rs8056750	8.61442e-05	38.6133	C	T	-0.0140255	0.00225709	5.8e-10	448204	0.00204647	0.00680843	0.76	36041
rs830355	5.24985e-05	23.5312	T	C	-0.0161424	0.00332771	1.3e-06	448204	0.00572893	0.0100004	0.57	36041
rs907188	5.13025e-05	22.9951	G	T	0.0137319	0.0028636	1.9e-06	448204	0.000906268	0.00852431	0.92	36041
rs9296406	6.00014e-05	26.8944	T	C	-0.0109191	0.0021055	2.8e-07	448204	0.00841989	0.00632836	0.18	36041
rs9398171	6.91905e-05	31.0135	C	T	-0.0128985	0.00231613	1.8e-08	448204	-0.00987819	0.00687294	0.15	36041
rs9650210	5.83724e-05	26.1641	C	A	-0.0170007	0.00332363	3.5e-07	448204	-0.0127095	0.010122	0.21	36041
rs9728268	4.77251e-05	21.3915	T	C	-0.0111534	0.00241149	3.8e-06	448204	0.00779773	0.00717988	0.28	36041
rs9940128	0.000217694	97.5923	G	A	-0.0209822	0.00212394	2.8e-23	448204	-0.0148732	0.00637786	0.02	36041
	coffee consumption								RVEDV
SNP	R²	F	EA	OA	beta.exp	se.exp	pval.exp	samplesize.exp	beta.out	se.out	pval.out	samplesize.out
rs10193706	6.36174e-05	28.5153	A	C	-0.0112766	0.00211173	1.1e-07	448204	-0.00352799	0.00797669	0.658281	29506
rs10224022	5.39625e-05	24.1874	C	T	0.0105601	0.0021472	1.2e-06	448204	-0.00267798	0.00814455	0.742302	29506
rs10421571	4.67353e-05	20.9478	A	C	-0.00966012	0.00211063	5e-06	448204	0.0160994	0.0079844	0.0437623	29506
rs1057868	0.000349711	156.796	C	T	-0.0290606	0.00232079	5.1e-36	448204	-0.0166864	0.0087981	0.0578814	29506
rs10744299	5.30544e-05	23.7803	C	T	-0.0120372	0.0024684	8.8e-07	448204	0.0107465	0.00938503	0.252179	29506
rs10871777	0.000222513	99.7528	A	G	-0.0246756	0.00247061	1.9e-23	448204	-0.0205042	0.00941842	0.0294781	29506
rs10992783	6.13599e-05	27.5033	C	T	0.011181	0.002132	1.6e-07	448204	0.00184359	0.00808707	0.819672	29506
rs10997940	6.01321e-05	26.953	C	T	0.0111263	0.00214312	2.4e-07	448204	-0.000253521	0.00812162	0.975098	29506
rs11060255	6.64974e-05	29.8062	G	A	-0.0115506	0.00211568	3e-08	448204	-0.0020725	0.0080292	0.796314	29506
rs11127048	0.000223675	100.274	G	A	-0.0219176	0.00218876	2.7e-23	448204	-0.00653198	0.00828742	0.430591	29506
rs11139656	5.73059e-05	25.6861	G	A	-0.0120499	0.00237757	4.3e-07	448204	-0.0161309	0.00903668	0.0742533	29506
rs11204603	5.57852e-05	25.0044	G	A	-0.0116097	0.00232173	6.9e-07	448204	9.51e-05	0.00880905	0.991391	29506
rs11236225	5.82996e-05	26.1315	A	G	0.013594	0.00265928	2.6e-07	448204	0.009358	0.0100744	0.352946	29506
rs1153598	5.38405e-05	24.1327	A	G	-0.0150553	0.00306468	9.2e-07	448204	0.00070409	0.0114499	0.950967	29506
rs115942789	4.738e-05	21.2368	A	G	-0.0287498	0.00623863	4.9e-06	448204	-0.00155263	0.0235579	0.947452	29506
rs11716326	5.23951e-05	23.4848	G	A	0.0129693	0.00267622	1.1e-06	448204	-0.0147459	0.0101177	0.144994	29506
rs117810762	7.45207e-05	33.4028	G	A	-0.0464751	0.00804133	8.3e-09	448204	0.0137253	0.0310369	0.658325	29506
rs117934594	4.36606e-05	19.5696	G	A	0.0365623	0.00826497	9e-06	448204	0.05504	0.0307326	0.0733041	29506
rs117968677	8.84284e-05	39.6373	G	A	0.0450128	0.00714962	2e-10	448204	-0.0202205	0.0268039	0.450617	29506
rs1182580	4.57336e-05	20.4988	C	T	-0.00953154	0.00210522	9.1e-06	448204	0.00610865	0.00798374	0.444191	29506
rs11876773	4.5096e-05	20.213	C	T	0.0156871	0.0034892	6.5e-06	448204	-0.000570284	0.0130782	0.965219	29506
rs12322545	5.69971e-05	25.5477	G	A	0.0149176	0.00295136	5.6e-07	448204	0.0215172	0.0113236	0.0574052	29506
rs12403951	4.58928e-05	20.5702	A	G	-0.0104342	0.00230059	6.3e-06	448204	-0.00204092	0.00872181	0.814984	29506
rs12514566	9.67258e-05	43.3569	G	A	0.0146071	0.00221837	5.1e-11	448204	-0.0120601	0.00836992	0.149616	29506
rs12604773	4.2826e-05	19.1955	A	G	0.00973034	0.00222089	8.7e-06	448204	0.0088472	0.00838842	0.291566	29506
rs12989746	5.68009e-05	25.4597	G	T	-0.0122192	0.00242167	3.1e-07	448204	0.00380397	0.00915827	0.677879	29506
rs13054099	9.46e-05	42.4039	T	C	0.0155424	0.00238679	6.9e-11	448204	0.0169854	0.00905653	0.0607265	29506
rs13166120	8.95839e-05	40.1553	G	A	-0.0182613	0.00288177	1.4e-10	448204	-0.00598246	0.0109859	0.586057	29506
rs13271359	8.08272e-05	36.2298	C	T	0.0144948	0.00240812	1.4e-09	448204	0.00386525	0.00915026	0.672719	29506
rs13303360	4.23883e-05	18.9993	G	A	-0.0122335	0.0028066	8.7e-06	448204	-0.0175817	0.0106864	0.0999212	29506
rs13387090	0.000177657	79.6404	G	T	0.0250305	0.0028048	3.5e-19	448204	0.0134665	0.0105986	0.203874	29506
rs139512297	4.62971e-05	20.7514	G	T	0.0443294	0.00973121	4.6e-06	448204	0.0272435	0.0371526	0.463384	29506
rs140590745	5.14824e-05	23.0757	A	C	0.0178546	0.00371682	1.4e-06	448204	0.00673863	0.0139341	0.628665	29506
rs1410815	4.52617e-05	20.2873	C	T	-0.0132737	0.00294699	5.8e-06	448204	-0.0113282	0.0111592	0.310037	29506
rs143357946	4.6855e-05	21.0015	C	T	-0.0255876	0.00558346	3.7e-06	448204	0.0377354	0.0215142	0.0794343	29506
rs1467914	6.52353e-05	29.2405	A	G	0.0163447	0.00302262	5.6e-08	448204	0.0204858	0.0113673	0.0715199	29506
rs1487441	7.32579e-05	32.8367	G	A	-0.0120743	0.00210708	9.6e-09	448204	-0.00448522	0.00803873	0.576878	29506
rs1533434	4.84918e-05	21.7352	A	G	-0.00987747	0.00211867	4.2e-06	448204	0.00744164	0.00802005	0.35347	29506
rs16826524	4.74508e-05	21.2686	C	T	0.0116155	0.00251865	3.5e-06	448204	-0.0136451	0.00948277	0.15017	29506
rs17144566	6.32983e-05	28.3722	C	T	0.0140843	0.00264416	4.3e-08	448204	0.00167899	0.010096	0.867919	29506
rs17687539	6.2981e-05	28.23	A	G	0.0137324	0.00258458	1.2e-07	448204	0.00119145	0.00982468	0.903476	29506
rs184120359	4.94009e-05	22.1427	G	A	-0.0178433	0.00379192	2.4e-06	448204	-0.00589975	0.0144428	0.682913	29506
rs186568706	5.89912e-05	26.4415	C	T	-0.0114206	0.00222098	2e-07	448204	0.0178754	0.0084322	0.0340148	29506
rs1870107	6.10557e-05	27.367	T	C	0.0110436	0.00211104	1.3e-07	448204	-0.00480596	0.00801938	0.548977	29506
rs191038950	4.90585e-05	21.9892	A	G	0.0105051	0.00224024	2.2e-06	448204	0.00521526	0.00851923	0.540422	29506
rs1942965	4.88151e-05	21.8801	T	C	0.00985445	0.00210672	2.7e-06	448204	-0.00835286	0.00799659	0.29623	29506
rs2048108	4.43478e-05	19.8777	T	C	0.00948691	0.00212785	6.2e-06	448204	0.00583727	0.00805115	0.468438	29506
rs211081	4.86906e-05	21.8243	C	T	-0.00987065	0.00211288	2.8e-06	448204	-0.00269009	0.00800034	0.736684	29506
rs2189234	8.51418e-05	38.164	T	G	-0.0133307	0.00215787	4.6e-10	448204	-0.000159987	0.00816693	0.984371	29506
rs2231142	0.000130029	58.2868	G	T	0.0251879	0.00329918	1.2e-14	448204	0.00435204	0.0124583	0.726844	29506
rs2234233	4.50335e-05	20.185	G	A	0.0125926	0.00280285	7e-06	448204	0.0047165	0.0105384	0.654474	29506
rs2322280	4.37254e-05	19.5987	G	A	0.00932359	0.00210605	8.2e-06	448204	-0.00379683	0.00799584	0.634893	29506
rs2373834	4.29419e-05	19.2475	A	G	0.0116207	0.00264877	9.6e-06	448204	-0.00334673	0.0100825	0.739939	29506
rs245771	4.88127e-05	21.879	G	T	-0.0106166	0.00226971	3e-06	448204	-0.00255529	0.00866971	0.768194	29506
rs2465037	0.000121411	54.4234	C	A	0.0163951	0.00222239	2.9e-13	448204	0.0128733	0.00839305	0.125076	29506
rs2472297	0.00184772	829.685	C	T	-0.0685684	0.00238049	1.5e-182	448204	-0.00974156	0.00901907	0.280095	29506
rs2613458	5.30389e-05	23.7734	A	C	-0.0114678	0.00235198	6.6e-07	448204	-0.015295	0.00885805	0.0842259	29506
rs28490963	5.17064e-05	23.1761	G	A	-0.0194606	0.00404236	2.6e-06	448204	0.00992668	0.0154407	0.520296	29506
rs28637922	5.37481e-05	24.0913	G	T	-0.0109699	0.00223497	6e-07	448204	-0.00617134	0.00846245	0.465842	29506
rs329122	7.41291e-05	33.2273	G	A	0.0122708	0.00212875	7.3e-09	448204	0.0015223	0.00804418	0.849903	29506
rs34060476	0.000224342	100.573	A	G	-0.0309338	0.00308455	1.6e-23	448204	-0.00728692	0.0118101	0.537228	29506
rs34276507	5.43836e-05	24.3762	G	A	-0.0109812	0.00222416	7.9e-07	448204	-0.00415709	0.00841409	0.621262	29506
rs34281672	6.18466e-05	27.7215	C	T	0.0114594	0.00217647	6.5e-08	448204	-0.0155868	0.00822292	0.0580212	29506
rs34715167	4.53539e-05	20.3286	C	T	-0.00978202	0.00216957	8e-06	448204	-0.00349006	0.00818903	0.669971	29506
rs35798887	4.26223e-05	19.1042	C	T	0.0312682	0.00715381	9.7e-06	448204	-0.00431035	0.0275868	0.875838	29506
rs3857599	5.47628e-05	24.5462	C	A	-0.0140978	0.0028455	5.5e-07	448204	-0.00147182	0.0108688	0.892282	29506
rs4244225	4.73414e-05	21.2195	A	G	-0.0150734	0.00327222	3.6e-06	448204	-0.000704119	0.012396	0.954703	29506
rs4410790	0.00152058	682.563	T	C	-0.0568791	0.00217711	1.1e-150	448204	0.00679213	0.00825257	0.41049	29506
rs4420190	4.80061e-05	21.5175	T	C	0.0115295	0.0024855	3.8e-06	448204	0.00757019	0.00944754	0.422965	29506
rs4493494	5.90129e-05	26.4512	G	A	-0.0109573	0.00213049	2.9e-07	448204	0.00660897	0.00805758	0.412092	29506
rs45510500	4.58381e-05	20.5457	C	T	-0.0208227	0.00459384	5.4e-06	448204	-0.00693912	0.0171749	0.686193	29506
rs4615895	8.46302e-05	37.9346	G	A	-0.0147976	0.00240255	5.8e-10	448204	-0.0245846	0.00907254	0.00673283	29506
rs4637326	5.64411e-05	25.2984	A	C	0.0112871	0.00224406	5.6e-07	448204	0.00962571	0.00844681	0.254467	29506
rs4660846	5.16095e-05	23.1327	C	T	-0.0107363	0.00223224	1e-06	448204	-0.0131447	0.00846865	0.120625	29506
rs4860734	5.03492e-05	22.5678	G	A	-0.0111891	0.00235532	2.1e-06	448204	0.000382682	0.00896668	0.965958	29506
rs4925114	9.09666e-05	40.7751	A	G	-0.0141622	0.00221785	2e-10	448204	-0.01066	0.00840872	0.204895	29506
rs547462544	4.64321e-05	20.8119	T	C	-0.0385645	0.00845338	3.3e-06	448204	-0.0300737	0.0316944	0.342689	29506
rs55780162	4.99473e-05	22.3876	A	G	-0.0102109	0.00215804	3e-06	448204	0.00865821	0.00817436	0.289513	29506
rs56113850	0.000172717	77.4254	T	C	-0.0186901	0.00212407	8.2e-19	448204	-0.00868302	0.00807099	0.282003	29506
rs56349356	5.22707e-05	23.4291	G	A	0.037028	0.00764983	1.5e-06	448204	-0.00655528	0.0290128	0.821245	29506
rs563738408	5.62352e-05	25.2061	G	A	0.0300038	0.00597616	4.2e-07	448204	0.0437481	0.0221792	0.0485547	29506
rs56404105	5.85057e-05	26.2239	T	C	-0.0179024	0.00349592	2.7e-07	448204	0.0089668	0.013114	0.494129	29506
rs574367	8.55122e-05	38.33	G	T	-0.0159501	0.00257628	3.3e-10	448204	-0.0189655	0.00979548	0.0528498	29506
rs57800446	4.68899e-05	21.0172	G	A	0.00989908	0.00215927	4.7e-06	448204	0.0110398	0.00818366	0.177337	29506
rs57918684	6.14099e-05	27.5257	G	A	-0.0152717	0.00291083	1.5e-07	448204	-0.00711988	0.0110188	0.518177	29506
rs58115360	5.64802e-05	25.316	C	T	0.0116574	0.00231688	4.8e-07	448204	0.0129675	0.00877639	0.139531	29506
rs6030315	5.91783e-05	26.5254	C	A	0.0110703	0.00214945	2.5e-07	448204	-0.00342373	0.00816007	0.674799	29506
rs6047535	5.53524e-05	24.8104	C	T	0.0152705	0.00306574	4.4e-07	448204	0.000964585	0.0117233	0.934425	29506
rs6062357	0.000105576	47.3243	C	T	-0.0147077	0.00213797	4e-12	448204	0.0117021	0.00808437	0.147758	29506
rs6063085	0.000103152	46.2376	A	C	-0.0147547	0.00216986	6.7e-12	448204	-0.00611645	0.0082796	0.460066	29506
rs62220377	4.74085e-05	21.2496	A	C	0.0221745	0.00481036	5.5e-06	448204	0.0148077	0.0181035	0.413387	29506
rs62256289	4.82732e-05	21.6372	C	T	-0.0103203	0.00221866	4.2e-06	448204	-0.0102353	0.00837288	0.221545	29506
rs6227	8.27148e-05	37.076	C	T	0.013657	0.00224289	1.4e-09	448204	0.00877081	0.00855018	0.304984	29506
rs62508259	4.49263e-05	20.137	T	C	0.00998669	0.00222548	9.2e-06	448204	0.00355734	0.00842611	0.672893	29506
rs627933	7.11564e-05	31.8947	A	G	0.0127799	0.00226291	1.1e-08	448204	-0.00203991	0.00855042	0.811436	29506
rs630194	7.26066e-05	32.5448	T	C	0.012602	0.00220901	9.8e-09	448204	0.0189103	0.00836199	0.0237311	29506
rs6595449	5.33511e-05	23.9134	A	C	0.0103892	0.00212452	1.3e-06	448204	0.0103873	0.00804068	0.196413	29506
rs66475668	5.38139e-05	24.1208	T	C	-0.0194134	0.0039528	1.1e-06	448204	-0.00061603	0.0150088	0.96726	29506
rs6695123	6.41691e-05	28.7626	T	C	0.0117975	0.00219976	7.5e-08	448204	0.0147234	0.00836513	0.0783925	29506
rs6733007	5.26026e-05	23.5778	C	T	-0.0109153	0.00224793	1.3e-06	448204	-0.00476967	0.00853693	0.57636	29506
rs6961484	4.57102e-05	20.4884	T	C	0.00956287	0.00211268	7.3e-06	448204	-0.00595583	0.00800801	0.457037	29506
rs7016815	4.63285e-05	20.7655	T	G	0.0111554	0.00244801	4.4e-06	448204	0.00875427	0.00930688	0.346898	29506
rs71532543	4.63583e-05	20.7788	G	A	-0.0097886	0.00214738	6.4e-06	448204	-0.000247796	0.0081097	0.975624	29506
rs7198453	5.474e-05	24.5359	G	A	0.0107752	0.00217532	8.4e-07	448204	-0.000754288	0.00820407	0.926745	29506
rs7209484	8.96772e-05	40.1971	T	C	0.0156335	0.0024658	1.9e-10	448204	-0.00295791	0.00931969	0.750953	29506
rs723145	4.39824e-05	19.7139	A	G	-0.01161	0.00261484	6.8e-06	448204	0.0115896	0.00993744	0.24351	29506
rs72865722	4.60089e-05	20.6222	G	A	0.0135978	0.00299433	5.4e-06	448204	-0.00159353	0.0113466	0.888312	29506
rs730632	4.77224e-05	21.3903	C	T	-0.0128078	0.00276927	4.3e-06	448204	-0.00103213	0.0104215	0.921108	29506
rs74359090	5.19179e-05	23.2709	T	C	-0.0363341	0.00753194	1.3e-06	448204	-0.00902862	0.0286792	0.752902	29506
rs74692183	5.76058e-05	25.8205	C	T	0.0270169	0.00531682	3.9e-07	448204	0.0426347	0.0202738	0.035471	29506
rs75347775	8.02021e-05	35.9496	G	A	-0.0146425	0.00244212	1.4e-09	448204	0.00544191	0.00927506	0.557388	29506
rs7568760	4.6789e-05	20.9719	G	A	0.0119493	0.00260929	5.6e-06	448204	0.0144105	0.00986916	0.144249	29506
rs76881016	5.82388e-05	26.1043	A	G	-0.0207512	0.0040615	3e-07	448204	-0.00388185	0.0153282	0.800076	29506
rs7733412	5.33801e-05	23.9264	C	T	-0.0129553	0.00264855	1.4e-06	448204	0.0115514	0.00997558	0.246877	29506
rs7736449	6.54163e-05	29.3216	G	A	0.0184369	0.00340481	5.4e-08	448204	0.017397	0.0129209	0.178167	29506
rs7774229	5.70762e-05	25.5831	G	A	0.0203096	0.00401535	5.2e-07	448204	0.0122919	0.0152258	0.419489	29506
rs787498	5.72034e-05	25.6401	C	T	0.0132641	0.00261949	3.1e-07	448204	0.0160633	0.00988218	0.104059	29506
rs78845572	4.70976e-05	21.1102	C	T	0.0168046	0.00365747	5.6e-06	448204	0.0155478	0.0138254	0.260766	29506
rs79687974	4.9341e-05	22.1158	T	C	0.011097	0.00235968	2.1e-06	448204	0.00801304	0.00890956	0.368452	29506
rs7974009	0.000148245	66.4536	C	T	0.0231108	0.00283501	2.8e-16	448204	-0.00938112	0.0106552	0.378629	29506
rs7991723	5.4645e-05	24.4933	C	T	-0.0110762	0.00223803	6.8e-07	448204	-0.000236078	0.00840322	0.977587	29506
rs7998265	6.15968e-05	27.6095	C	T	0.0121108	0.00230485	1.6e-07	448204	-0.00555207	0.00877391	0.526869	29506
rs80055580	4.5042e-05	20.1888	G	T	0.0168525	0.00375066	8.2e-06	448204	0.0106211	0.0142319	0.455492	29506
rs8056750	8.61442e-05	38.6133	C	T	-0.0140255	0.00225709	5.8e-10	448204	-0.018019	0.00858076	0.0357344	29506
rs830355	5.24985e-05	23.5312	T	C	-0.0161424	0.00332771	1.3e-06	448204	-0.00638594	0.0127533	0.616563	29506
rs907188	5.13025e-05	22.9951	G	T	0.0137319	0.0028636	1.9e-06	448204	-0.0189078	0.0107789	0.0794046	29506
rs9296406	6.00014e-05	26.8944	T	C	-0.0109191	0.0021055	2.8e-07	448204	0.0115326	0.00802664	0.150776	29506
rs9398171	6.91905e-05	31.0135	C	T	-0.0128985	0.00231613	1.8e-08	448204	-0.0139327	0.00872061	0.110116	29506
rs9650210	5.83724e-05	26.1641	C	A	-0.0170007	0.00332363	3.5e-07	448204	-0.00496984	0.012752	0.696735	29506
rs9728268	4.77251e-05	21.3915	T	C	-0.0111534	0.00241149	3.8e-06	448204	0.014286	0.0091434	0.118184	29506
rs9940128	0.000217694	97.5923	G	A	-0.0209822	0.00212394	2.8e-23	448204	-0.0172643	0.00809667	0.0329844	29506
	coffee consumption								RVESV
SNP	R²	F	EA	OA	beta.exp	se.exp	pval.exp	samplesize.exp	beta.out	se.out	pval.out	samplesize.out
rs10193706	6.36174e-05	28.5153	A	C	-0.0112766	0.00211173	1.1e-07	448204	-0.010252	0.00809827	0.205533	29506
rs10224022	5.39625e-05	24.1874	C	T	0.0105601	0.0021472	1.2e-06	448204	-0.00139424	0.00826602	0.866055	29506
rs10421571	4.67353e-05	20.9478	A	C	-0.00966012	0.00211063	5e-06	448204	0.0111572	0.00810044	0.168401	29506
rs1057868	0.000349711	156.796	C	T	-0.0290606	0.00232079	5.1e-36	448204	-0.0158909	0.00892856	0.0751114	29506
rs10744299	5.30544e-05	23.7803	C	T	-0.0120372	0.0024684	8.8e-07	448204	0.00896613	0.00953583	0.347086	29506
rs10871777	0.000222513	99.7528	A	G	-0.0246756	0.00247061	1.9e-23	448204	-0.0243789	0.009556	0.0107363	29506
rs10992783	6.13599e-05	27.5033	C	T	0.011181	0.002132	1.6e-07	448204	0.000216256	0.0082061	0.978976	29506
rs10997940	6.01321e-05	26.953	C	T	0.0111263	0.00214312	2.4e-07	448204	-0.00450322	0.0082358	0.584526	29506
rs11060255	6.64974e-05	29.8062	G	A	-0.0115506	0.00211568	3e-08	448204	-0.00104054	0.00815519	0.898472	29506
rs11127048	0.000223675	100.274	G	A	-0.0219176	0.00218876	2.7e-23	448204	-0.007255	0.00841393	0.388544	29506
rs11139656	5.73059e-05	25.6861	G	A	-0.0120499	0.00237757	4.3e-07	448204	-0.0104898	0.00916974	0.252641	29506
rs11204603	5.57852e-05	25.0044	G	A	-0.0116097	0.00232173	6.9e-07	448204	-0.00257009	0.00893661	0.773659	29506
rs11236225	5.82996e-05	26.1315	A	G	0.013594	0.00265928	2.6e-07	448204	0.00491785	0.0102339	0.630841	29506
rs1153598	5.38405e-05	24.1327	A	G	-0.0150553	0.00306468	9.2e-07	448204	0.00291322	0.0116162	0.801978	29506
rs115942789	4.738e-05	21.2368	A	G	-0.0287498	0.00623863	4.9e-06	448204	-0.00721427	0.0239084	0.762846	29506
rs11716326	5.23951e-05	23.4848	G	A	0.0129693	0.00267622	1.1e-06	448204	-0.0169091	0.0102659	0.0995369	29506
rs117810762	7.45207e-05	33.4028	G	A	-0.0464751	0.00804133	8.3e-09	448204	0.0175823	0.0314881	0.576586	29506
rs117934594	4.36606e-05	19.5696	G	A	0.0365623	0.00826497	9e-06	448204	0.0524734	0.0311883	0.0924776	29506
rs117968677	8.84284e-05	39.6373	G	A	0.0450128	0.00714962	2e-10	448204	-0.0145869	0.0272195	0.592029	29506
rs1182580	4.57336e-05	20.4988	C	T	-0.00953154	0.00210522	9.1e-06	448204	0.0110331	0.00809888	0.173103	29506
rs11876773	4.5096e-05	20.213	C	T	0.0156871	0.0034892	6.5e-06	448204	0.00845046	0.0132686	0.524207	29506
rs12322545	5.69971e-05	25.5477	G	A	0.0149176	0.00295136	5.6e-07	448204	0.0269109	0.0115014	0.0192939	29506
rs12403951	4.58928e-05	20.5702	A	G	-0.0104342	0.00230059	6.3e-06	448204	-0.00500173	0.00884769	0.57186	29506
rs12514566	9.67258e-05	43.3569	G	A	0.0146071	0.00221837	5.1e-11	448204	-0.0139798	0.00848914	0.0996013	29506
rs12604773	4.2826e-05	19.1955	A	G	0.00973034	0.00222089	8.7e-06	448204	0.0108802	0.00851195	0.20117	29506
rs12989746	5.68009e-05	25.4597	G	T	-0.0122192	0.00242167	3.1e-07	448204	0.0100228	0.00929719	0.281016	29506
rs13054099	9.46e-05	42.4039	T	C	0.0155424	0.00238679	6.9e-11	448204	0.0144101	0.00918902	0.116838	29506
rs13166120	8.95839e-05	40.1553	G	A	-0.0182613	0.00288177	1.4e-10	448204	-0.00428196	0.0111416	0.700739	29506
rs13271359	8.08272e-05	36.2298	C	T	0.0144948	0.00240812	1.4e-09	448204	0.00644606	0.00928075	0.48733	29506
rs13303360	4.23883e-05	18.9993	G	A	-0.0122335	0.0028066	8.7e-06	448204	-0.00128482	0.01084	0.905651	29506
rs13387090	0.000177657	79.6404	G	T	0.0250305	0.0028048	3.5e-19	448204	0.012236	0.010759	0.255424	29506
rs139512297	4.62971e-05	20.7514	G	T	0.0443294	0.00973121	4.6e-06	448204	0.0273394	0.0376821	0.468128	29506
rs140590745	5.14824e-05	23.0757	A	C	0.0178546	0.00371682	1.4e-06	448204	-3.64e-05	0.0141415	0.997948	29506
rs1410815	4.52617e-05	20.2873	C	T	-0.0132737	0.00294699	5.8e-06	448204	-0.00658454	0.0113296	0.56112	29506
rs143357946	4.6855e-05	21.0015	C	T	-0.0255876	0.00558346	3.7e-06	448204	0.0303152	0.0218441	0.165199	29506
rs1467914	6.52353e-05	29.2405	A	G	0.0163447	0.00302262	5.6e-08	448204	0.00880711	0.0115339	0.445113	29506
rs1487441	7.32579e-05	32.8367	G	A	-0.0120743	0.00210708	9.6e-09	448204	-0.000597136	0.00816488	0.941699	29506
rs1533434	4.84918e-05	21.7352	A	G	-0.00987747	0.00211867	4.2e-06	448204	0.00650588	0.00813761	0.424011	29506
rs16826524	4.74508e-05	21.2686	C	T	0.0116155	0.00251865	3.5e-06	448204	-0.00975932	0.0096221	0.310458	29506
rs17144566	6.32983e-05	28.3722	C	T	0.0140843	0.00264416	4.3e-08	448204	-0.00231983	0.0102556	0.821044	29506
rs17687539	6.2981e-05	28.23	A	G	0.0137324	0.00258458	1.2e-07	448204	0.00779984	0.00997097	0.434065	29506
rs184120359	4.94009e-05	22.1427	G	A	-0.0178433	0.00379192	2.4e-06	448204	-0.00687736	0.0146547	0.638859	29506
rs186568706	5.89912e-05	26.4415	C	T	-0.0114206	0.00222098	2e-07	448204	0.0206681	0.00855343	0.0156771	29506
rs1870107	6.10557e-05	27.367	T	C	0.0110436	0.00211104	1.3e-07	448204	-0.00197723	0.00813162	0.807886	29506
rs191038950	4.90585e-05	21.9892	A	G	0.0105051	0.00224024	2.2e-06	448204	0.00110701	0.00864624	0.898122	29506
rs1942965	4.88151e-05	21.8801	T	C	0.00985445	0.00210672	2.7e-06	448204	-0.00834071	0.00811483	0.304027	29506
rs2048108	4.43478e-05	19.8777	T	C	0.00948691	0.00212785	6.2e-06	448204	0.0110235	0.00817748	0.177647	29506
rs210917	4.89727e-05	21.9507	A	G	0.0126085	0.00269115	3.3e-06	448204	-0.0219252	0.0104491	0.0358806	29506
rs211081	4.86906e-05	21.8243	C	T	-0.00987065	0.00211288	2.8e-06	448204	-0.00181417	0.00811397	0.82308	29506
rs2189234	8.51418e-05	38.164	T	G	-0.0133307	0.00215787	4.6e-10	448204	0.000381873	0.00828912	0.963255	29506
rs2231142	0.000130029	58.2868	G	T	0.0251879	0.00329918	1.2e-14	448204	-0.00369895	0.0126447	0.769882	29506
rs2234233	4.50335e-05	20.185	G	A	0.0125926	0.00280285	7e-06	448204	-0.00379184	0.010689	0.722782	29506
rs2322280	4.37254e-05	19.5987	G	A	0.00932359	0.00210605	8.2e-06	448204	-0.00260756	0.00812214	0.748177	29506
rs2373834	4.29419e-05	19.2475	A	G	0.0116207	0.00264877	9.6e-06	448204	-0.0119906	0.0102327	0.24128	29506
rs245771	4.88127e-05	21.879	G	T	-0.0106166	0.00226971	3e-06	448204	-0.000849917	0.00879301	0.922998	29506
rs2465037	0.000121411	54.4234	C	A	0.0163951	0.00222239	2.9e-13	448204	0.01276	0.008525	0.134451	29506
rs2472297	0.00184772	829.685	C	T	-0.0685684	0.00238049	1.5e-182	448204	-0.00729013	0.00915601	0.425909	29506
rs2613458	5.30389e-05	23.7734	A	C	-0.0114678	0.00235198	6.6e-07	448204	-0.00987319	0.00899813	0.272532	29506
rs28490963	5.17064e-05	23.1761	G	A	-0.0194606	0.00404236	2.6e-06	448204	0.0116532	0.0156708	0.457104	29506
rs28637922	5.37481e-05	24.0913	G	T	-0.0109699	0.00223497	6e-07	448204	0.00355839	0.00859637	0.678918	29506
rs329122	7.41291e-05	33.2273	G	A	0.0122708	0.00212875	7.3e-09	448204	0.00744115	0.00815862	0.361737	29506
rs34060476	0.000224342	100.573	A	G	-0.0309338	0.00308455	1.6e-23	448204	0.00775693	0.0119858	0.517516	29506
rs34276507	5.43836e-05	24.3762	G	A	-0.0109812	0.00222416	7.9e-07	448204	-0.0023983	0.00853657	0.778753	29506
rs34715167	4.53539e-05	20.3286	C	T	-0.00978202	0.00216957	8e-06	448204	0.00171188	0.00830843	0.836759	29506
rs35798887	4.26223e-05	19.1042	C	T	0.0312682	0.00715381	9.7e-06	448204	-0.00802629	0.027993	0.774323	29506
rs3857599	5.47628e-05	24.5462	C	A	-0.0140978	0.0028455	5.5e-07	448204	0.00407959	0.0110418	0.711779	29506
rs4244225	4.73414e-05	21.2195	A	G	-0.0150734	0.00327222	3.6e-06	448204	-0.00317039	0.0125803	0.801032	29506
rs4410790	0.00152058	682.563	T	C	-0.0568791	0.00217711	1.1e-150	448204	0.0117319	0.00837553	0.161294	29506
rs4420190	4.80061e-05	21.5175	T	C	0.0115295	0.0024855	3.8e-06	448204	-0.00127455	0.00958095	0.89417	29506
rs4493494	5.90129e-05	26.4512	G	A	-0.0109573	0.00213049	2.9e-07	448204	0.00292853	0.00817912	0.720307	29506
rs45510500	4.58381e-05	20.5457	C	T	-0.0208227	0.00459384	5.4e-06	448204	-0.00397568	0.0174317	0.81959	29506
rs4615895	8.46302e-05	37.9346	G	A	-0.0147976	0.00240255	5.8e-10	448204	-0.0204637	0.00920207	0.0261608	29506
rs4637326	5.64411e-05	25.2984	A	C	0.0112871	0.00224406	5.6e-07	448204	0.00874697	0.0085712	0.307488	29506
rs4660846	5.16095e-05	23.1327	C	T	-0.0107363	0.00223224	1e-06	448204	-0.0150273	0.00858959	0.0802092	29506
rs4860734	5.03492e-05	22.5678	G	A	-0.0111891	0.00235532	2.1e-06	448204	-0.00047357	0.00910187	0.958505	29506
rs4925114	9.09666e-05	40.7751	A	G	-0.0141622	0.00221785	2e-10	448204	-0.00493917	0.00852785	0.562467	29506
rs547462544	4.64321e-05	20.8119	T	C	-0.0385645	0.00845338	3.3e-06	448204	-0.0271192	0.0322117	0.399842	29506
rs55780162	4.99473e-05	22.3876	A	G	-0.0102109	0.00215804	3e-06	448204	0.00470773	0.0082964	0.570414	29506
rs56113850	0.000172717	77.4254	T	C	-0.0186901	0.00212407	8.2e-19	448204	-0.0025949	0.00818968	0.751357	29506
rs56349356	5.22707e-05	23.4291	G	A	0.037028	0.00764983	1.5e-06	448204	-0.0250323	0.0294683	0.395622	29506
rs563738408	5.62352e-05	25.2061	G	A	0.0300038	0.00597616	4.2e-07	448204	0.030275	0.0225148	0.178731	29506
rs56404105	5.85057e-05	26.2239	T	C	-0.0179024	0.00349592	2.7e-07	448204	0.0178186	0.0133145	0.180804	29506
rs574367	8.55122e-05	38.33	G	T	-0.0159501	0.00257628	3.3e-10	448204	-0.00665078	0.0099355	0.503243	29506
rs57800446	4.68899e-05	21.0172	G	A	0.00989908	0.00215927	4.7e-06	448204	0.014892	0.00829999	0.072779	29506
rs57918684	6.14099e-05	27.5257	G	A	-0.0152717	0.00291083	1.5e-07	448204	-0.00310749	0.0111757	0.780967	29506
rs58115360	5.64802e-05	25.316	C	T	0.0116574	0.00231688	4.8e-07	448204	0.00914509	0.00890704	0.304549	29506
rs6030315	5.91783e-05	26.5254	C	A	0.0110703	0.00214945	2.5e-07	448204	-0.000652337	0.00828106	0.937212	29506
rs6047535	5.53524e-05	24.8104	C	T	0.0152705	0.00306574	4.4e-07	448204	0.00113794	0.0118962	0.923794	29506
rs6062357	0.000105576	47.3243	C	T	-0.0147077	0.00213797	4e-12	448204	0.00352067	0.00820402	0.667821	29506
rs6063085	0.000103152	46.2376	A	C	-0.0147547	0.00216986	6.7e-12	448204	-0.00334228	0.00840241	0.690795	29506
rs62220377	4.74085e-05	21.2496	A	C	0.0221745	0.00481036	5.5e-06	448204	0.0234584	0.0183675	0.201545	29506
rs62256289	4.82732e-05	21.6372	C	T	-0.0103203	0.00221866	4.2e-06	448204	-0.00664217	0.00849546	0.434303	29506
rs6227	8.27148e-05	37.076	C	T	0.013657	0.00224289	1.4e-09	448204	0.0150679	0.00868033	0.0825882	29506
rs62508259	4.49263e-05	20.137	T	C	0.00998669	0.00222548	9.2e-06	448204	0.00112772	0.00854506	0.895005	29506
rs627933	7.11564e-05	31.8947	A	G	0.0127799	0.00226291	1.1e-08	448204	0.000511233	0.00868509	0.953061	29506
rs630194	7.26066e-05	32.5448	T	C	0.012602	0.00220901	9.8e-09	448204	0.0144397	0.00848454	0.0887765	29506
rs6595449	5.33511e-05	23.9134	A	C	0.0103892	0.00212452	1.3e-06	448204	0.00641647	0.00815482	0.43138	29506
rs66475668	5.38139e-05	24.1208	T	C	-0.0194134	0.0039528	1.1e-06	448204	0.000379236	0.0152464	0.980156	29506
rs6695123	6.41691e-05	28.7626	T	C	0.0117975	0.00219976	7.5e-08	448204	0.00910742	0.00848533	0.28313	29506
rs6733007	5.26026e-05	23.5778	C	T	-0.0109153	0.00224793	1.3e-06	448204	-0.000101949	0.00866714	0.990615	29506
rs6961484	4.57102e-05	20.4884	T	C	0.00956287	0.00211268	7.3e-06	448204	-0.00630767	0.00812714	0.437676	29506
rs7016815	4.63285e-05	20.7655	T	G	0.0111554	0.00244801	4.4e-06	448204	0.00783507	0.00943866	0.40648	29506
rs71532543	4.63583e-05	20.7788	G	A	-0.0097886	0.00214738	6.4e-06	448204	0.00195981	0.00823122	0.811807	29506
rs7198453	5.474e-05	24.5359	G	A	0.0107752	0.00217532	8.4e-07	448204	-0.00172304	0.00832696	0.83607	29506
rs7209484	8.96772e-05	40.1971	T	C	0.0156335	0.0024658	1.9e-10	448204	0.00361373	0.00945224	0.702228	29506
rs723145	4.39824e-05	19.7139	A	G	-0.01161	0.00261484	6.8e-06	448204	0.0129	0.0100835	0.200788	29506
rs72865722	4.60089e-05	20.6222	G	A	0.0135978	0.00299433	5.4e-06	448204	0.00482609	0.0115266	0.675441	29506
rs730632	4.77224e-05	21.3903	C	T	-0.0128078	0.00276927	4.3e-06	448204	-0.00153046	0.0105814	0.884997	29506
rs74359090	5.19179e-05	23.2709	T	C	-0.0363341	0.00753194	1.3e-06	448204	-0.0254456	0.02908	0.381562	29506
rs74692183	5.76058e-05	25.8205	C	T	0.0270169	0.00531682	3.9e-07	448204	0.0508213	0.0205837	0.0135489	29506
rs75347775	8.02021e-05	35.9496	G	A	-0.0146425	0.00244212	1.4e-09	448204	0.00200529	0.00941153	0.831274	29506
rs7568760	4.6789e-05	20.9719	G	A	0.0119493	0.00260929	5.6e-06	448204	0.0121558	0.0100184	0.224999	29506
rs76881016	5.82388e-05	26.1043	A	G	-0.0207512	0.0040615	3e-07	448204	-0.0113407	0.015546	0.465701	29506
rs7733412	5.33801e-05	23.9264	C	T	-0.0129553	0.00264855	1.4e-06	448204	0.0141608	0.0101175	0.161622	29506
rs7736449	6.54163e-05	29.3216	G	A	0.0184369	0.00340481	5.4e-08	448204	0.0187842	0.0131053	0.151762	29506
rs7774229	5.70762e-05	25.5831	G	A	0.0203096	0.00401535	5.2e-07	448204	0.0149023	0.0154638	0.3352	29506
rs787498	5.72034e-05	25.6401	C	T	0.0132641	0.00261949	3.1e-07	448204	0.0158173	0.0100234	0.114559	29506
rs78845572	4.70976e-05	21.1102	C	T	0.0168046	0.00365747	5.6e-06	448204	0.0134249	0.014028	0.338564	29506
rs79687974	4.9341e-05	22.1158	T	C	0.011097	0.00235968	2.1e-06	448204	0.00864694	0.00904528	0.339091	29506
rs7974009	0.000148245	66.4536	C	T	0.0231108	0.00283501	2.8e-16	448204	-0.00323041	0.0108218	0.765314	29506
rs7991723	5.4645e-05	24.4933	C	T	-0.0110762	0.00223803	6.8e-07	448204	0.00335114	0.0085309	0.69445	29506
rs7998265	6.15968e-05	27.6095	C	T	0.0121108	0.00230485	1.6e-07	448204	-0.00313237	0.0089065	0.725067	29506
rs80055580	4.5042e-05	20.1888	G	T	0.0168525	0.00375066	8.2e-06	448204	-0.00553401	0.0144424	0.701588	29506
rs8056750	8.61442e-05	38.6133	C	T	-0.0140255	0.00225709	5.8e-10	448204	-0.0178083	0.00871068	0.040912	29506
rs830355	5.24985e-05	23.5312	T	C	-0.0161424	0.00332771	1.3e-06	448204	-0.00903005	0.01294	0.485276	29506
rs907188	5.13025e-05	22.9951	G	T	0.0137319	0.0028636	1.9e-06	448204	-0.02228	0.0109338	0.0415776	29506
rs9296406	6.00014e-05	26.8944	T	C	-0.0109191	0.0021055	2.8e-07	448204	0.00882589	0.00815309	0.279021	29506
rs9398171	6.91905e-05	31.0135	C	T	-0.0128985	0.00231613	1.8e-08	448204	-0.0101576	0.00885797	0.251497	29506
rs9650210	5.83724e-05	26.1641	C	A	-0.0170007	0.00332363	3.5e-07	448204	-0.00788514	0.0129318	0.542029	29506
rs9728268	4.77251e-05	21.3915	T	C	-0.0111534	0.00241149	3.8e-06	448204	0.0149698	0.00927413	0.106495	29506
rs9940128	0.000217694	97.5923	G	A	-0.0209822	0.00212394	2.8e-23	448204	-0.0200883	0.00821814	0.0145098	29506
	coffee consumption								RVEF
SNP	R²	F	EA	OA	beta.exp	se.exp	pval.exp	samplesize.exp	beta.out	se.out	pval.out	samplesize.out
rs10193706	6.36174e-05	28.5153	A	C	-0.0112766	0.00211173	1.1e-07	448204	0.0171431	0.00820283	0.0366267	29506
rs10224022	5.39625e-05	24.1874	C	T	0.0105601	0.0021472	1.2e-06	448204	0.00235871	0.00837039	0.778103	29506
rs10421571	4.67353e-05	20.9478	A	C	-0.00966012	0.00211063	5e-06	448204	0.00341722	0.00819559	0.676709	29506
rs1057868	0.000349711	156.796	C	T	-0.0290606	0.00232079	5.1e-36	448204	0.00872493	0.00904137	0.334544	29506
rs10744299	5.30544e-05	23.7803	C	T	-0.0120372	0.0024684	8.8e-07	448204	0.00732318	0.00965514	0.448167	29506
rs10871777	0.000222513	99.7528	A	G	-0.0246756	0.00247061	1.9e-23	448204	0.0192906	0.00966504	0.0459432	29506
rs10992783	6.13599e-05	27.5033	C	T	0.011181	0.002132	1.6e-07	448204	0.000691965	0.00830483	0.933596	29506
rs10997940	6.01321e-05	26.953	C	T	0.0111263	0.00214312	2.4e-07	448204	0.00748269	0.00833553	0.369353	29506
rs11060255	6.64974e-05	29.8062	G	A	-0.0115506	0.00211568	3e-08	448204	0.000230967	0.00826161	0.977697	29506
rs11127048	0.000223675	100.274	G	A	-0.0219176	0.00218876	2.7e-23	448204	0.00736856	0.00852397	0.38734	29506
rs11139656	5.73059e-05	25.6861	G	A	-0.0120499	0.00237757	4.3e-07	448204	-0.00191102	0.00927807	0.836813	29506
rs11204603	5.57852e-05	25.0044	G	A	-0.0116097	0.00232173	6.9e-07	448204	0.00415474	0.00906815	0.646831	29506
rs11236225	5.82996e-05	26.1315	A	G	0.013594	0.00265928	2.6e-07	448204	0.00880719	0.0103628	0.395389	29506
rs1153598	5.38405e-05	24.1327	A	G	-0.0150553	0.00306468	9.2e-07	448204	-0.0100169	0.0117771	0.395025	29506
rs115942789	4.738e-05	21.2368	A	G	-0.0287498	0.00623863	4.9e-06	448204	0.00548262	0.0242097	0.820841	29506
rs11716326	5.23951e-05	23.4848	G	A	0.0129693	0.00267622	1.1e-06	448204	0.0126396	0.0104062	0.22451	29506
rs117810762	7.45207e-05	33.4028	G	A	-0.0464751	0.00804133	8.3e-09	448204	0.0154377	0.0318466	0.627852	29506
rs117934594	4.36606e-05	19.5696	G	A	0.0365623	0.00826497	9e-06	448204	-0.019363	0.0315755	0.539725	29506
rs117968677	8.84284e-05	39.6373	G	A	0.0450128	0.00714962	2e-10	448204	0.00306274	0.027531	0.911421	29506
rs1182580	4.57336e-05	20.4988	C	T	-0.00953154	0.00210522	9.1e-06	448204	-0.0119694	0.00821771	0.145244	29506
rs11876773	4.5096e-05	20.213	C	T	0.0156871	0.0034892	6.5e-06	448204	-0.021209	0.0134189	0.113985	29506
rs12322545	5.69971e-05	25.5477	G	A	0.0149176	0.00295136	5.6e-07	448204	-0.026743	0.0116492	0.0216934	29506
rs12403951	4.58928e-05	20.5702	A	G	-0.0104342	0.00230059	6.3e-06	448204	0.00898265	0.00897775	0.317046	29506
rs12514566	9.67258e-05	43.3569	G	A	0.0146071	0.00221837	5.1e-11	448204	0.0129416	0.00858836	0.131842	29506
rs12604773	4.2826e-05	19.1955	A	G	0.00973034	0.00222089	8.7e-06	448204	-0.0106823	0.00860857	0.214646	29506
rs12989746	5.68009e-05	25.4597	G	T	-0.0122192	0.00242167	3.1e-07	448204	-0.0195746	0.00941813	0.0376729	29506
rs13054099	9.46e-05	42.4039	T	C	0.0155424	0.00238679	6.9e-11	448204	-0.00721548	0.00929672	0.437671	29506
rs13166120	8.95839e-05	40.1553	G	A	-0.0182613	0.00288177	1.4e-10	448204	-0.00603497	0.0112735	0.592426	29506
rs13271359	8.08272e-05	36.2298	C	T	0.0144948	0.00240812	1.4e-09	448204	-0.00208359	0.00939446	0.824478	29506
rs13387090	0.000177657	79.6404	G	T	0.0250305	0.0028048	3.5e-19	448204	-0.00758016	0.0109023	0.486879	29506
rs139512297	4.62971e-05	20.7514	G	T	0.0443294	0.00973121	4.6e-06	448204	-0.0275589	0.0382597	0.471333	29506
rs140590745	5.14824e-05	23.0757	A	C	0.0178546	0.00371682	1.4e-06	448204	0.00739294	0.0143271	0.605847	29506
rs1410815	4.52617e-05	20.2873	C	T	-0.0132737	0.00294699	5.8e-06	448204	-0.00752364	0.0114581	0.511424	29506
rs143357946	4.6855e-05	21.0015	C	T	-0.0255876	0.00558346	3.7e-06	448204	0.004635	0.0221077	0.833937	29506
rs1467914	6.52353e-05	29.2405	A	G	0.0163447	0.00302262	5.6e-08	448204	0.0138496	0.0116936	0.236265	29506
rs1487441	7.32579e-05	32.8367	G	A	-0.0120743	0.00210708	9.6e-09	448204	-0.00540778	0.00825842	0.512584	29506
rs1533434	4.84918e-05	21.7352	A	G	-0.00987747	0.00211867	4.2e-06	448204	-0.00138343	0.00825006	0.866829	29506
rs16826524	4.74508e-05	21.2686	C	T	0.0116155	0.00251865	3.5e-06	448204	0.000487734	0.0097522	0.960112	29506
rs17144566	6.32983e-05	28.3722	C	T	0.0140843	0.00264416	4.3e-08	448204	0.00616577	0.0103809	0.552543	29506
rs17687539	6.2981e-05	28.23	A	G	0.0137324	0.00258458	1.2e-07	448204	-0.0245467	0.010101	0.0150936	29506
rs184120359	4.94009e-05	22.1427	G	A	-0.0178433	0.00379192	2.4e-06	448204	0.00148459	0.0148286	0.920252	29506
rs186568706	5.89912e-05	26.4415	C	T	-0.0114206	0.00222098	2e-07	448204	-0.0147001	0.00867917	0.0903181	29506
rs1870107	6.10557e-05	27.367	T	C	0.0110436	0.00211104	1.3e-07	448204	-0.00164468	0.00823366	0.841675	29506
rs191038950	4.90585e-05	21.9892	A	G	0.0105051	0.00224024	2.2e-06	448204	0.00466414	0.0087581	0.594344	29506
rs1942965	4.88151e-05	21.8801	T	C	0.00985445	0.00210672	2.7e-06	448204	0.00671791	0.00820785	0.413087	29506
rs2048108	4.43478e-05	19.8777	T	C	0.00948691	0.00212785	6.2e-06	448204	-0.0178447	0.00828285	0.0312076	29506
rs210917	4.89727e-05	21.9507	A	G	0.0126085	0.00269115	3.3e-06	448204	0.000328096	0.0105679	0.975232	29506
rs211081	4.86906e-05	21.8243	C	T	-0.00987065	0.00211288	2.8e-06	448204	4.88e-05	0.00821227	0.99526	29506
rs2189234	8.51418e-05	38.164	T	G	-0.0133307	0.00215787	4.6e-10	448204	-0.00113287	0.00839675	0.892677	29506
rs2231142	0.000130029	58.2868	G	T	0.0251879	0.00329918	1.2e-14	448204	0.0173126	0.0128114	0.176585	29506
rs2234233	4.50335e-05	20.185	G	A	0.0125926	0.00280285	7e-06	448204	0.0177772	0.0108145	0.100211	29506
rs2322280	4.37254e-05	19.5987	G	A	0.00932359	0.00210605	8.2e-06	448204	0.00241655	0.00821356	0.768594	29506
rs2373834	4.29419e-05	19.2475	A	G	0.0116207	0.00264877	9.6e-06	448204	0.0221821	0.0103608	0.0322769	29506
rs245771	4.88127e-05	21.879	G	T	-0.0106166	0.00226971	3e-06	448204	0.00128281	0.00889861	0.885375	29506
rs2465037	0.000121411	54.4234	C	A	0.0163951	0.00222239	2.9e-13	448204	-0.00292553	0.00862155	0.734363	29506
rs2472297	0.00184772	829.685	C	T	-0.0685684	0.00238049	1.5e-182	448204	0.00371111	0.00926615	0.688787	29506
rs2613458	5.30389e-05	23.7734	A	C	-0.0114678	0.00235198	6.6e-07	448204	-0.00633908	0.00911035	0.486547	29506
rs28490963	5.17064e-05	23.1761	G	A	-0.0194606	0.00404236	2.6e-06	448204	-0.0102428	0.0158714	0.518693	29506
rs28637922	5.37481e-05	24.0913	G	T	-0.0109699	0.00223497	6e-07	448204	-0.022752	0.00870715	0.00897448	29506
rs329122	7.41291e-05	33.2273	G	A	0.0122708	0.00212875	7.3e-09	448204	-0.0163288	0.00825482	0.0479182	29506
rs34060476	0.000224342	100.573	A	G	-0.0309338	0.00308455	1.6e-23	448204	-0.0327526	0.012136	0.00695906	29506
rs34276507	5.43836e-05	24.3762	G	A	-0.0109812	0.00222416	7.9e-07	448204	-0.00358257	0.00863565	0.678246	29506
rs34715167	4.53539e-05	20.3286	C	T	-0.00978202	0.00216957	8e-06	448204	-0.00872032	0.00842213	0.30048	29506
rs35798887	4.26223e-05	19.1042	C	T	0.0312682	0.00715381	9.7e-06	448204	0.0208129	0.0283173	0.462346	29506
rs3857599	5.47628e-05	24.5462	C	A	-0.0140978	0.0028455	5.5e-07	448204	-0.0108552	0.0111653	0.330938	29506
rs4244225	4.73414e-05	21.2195	A	G	-0.0150734	0.00327222	3.6e-06	448204	0.0013883	0.0127382	0.913213	29506
rs4410790	0.00152058	682.563	T	C	-0.0568791	0.00217711	1.1e-150	448204	-0.0161499	0.00848266	0.0569268	29506
rs4420190	4.80061e-05	21.5175	T	C	0.0115295	0.0024855	3.8e-06	448204	0.0169058	0.00969969	0.0813473	29506
rs4493494	5.90129e-05	26.4512	G	A	-0.0109573	0.00213049	2.9e-07	448204	0.00725922	0.00828345	0.380839	29506
rs45510500	4.58381e-05	20.5457	C	T	-0.0208227	0.00459384	5.4e-06	448204	-0.00590888	0.0176555	0.737869	29506
rs4577206	4.97345e-05	22.2922	C	T	-0.0160082	0.00339051	1.6e-06	448204	0.0318804	0.0132731	0.016311	29506
rs4615895	8.46302e-05	37.9346	G	A	-0.0147976	0.00240255	5.8e-10	448204	0.00683906	0.00934065	0.464057	29506
rs4637326	5.64411e-05	25.2984	A	C	0.0112871	0.00224406	5.6e-07	448204	-0.0038882	0.00868951	0.654544	29506
rs4660846	5.16095e-05	23.1327	C	T	-0.0107363	0.00223224	1e-06	448204	0.0092233	0.00871669	0.290001	29506
rs4860734	5.03492e-05	22.5678	G	A	-0.0111891	0.00235532	2.1e-06	448204	0.00949989	0.00921909	0.302795	29506
rs4925114	9.09666e-05	40.7751	A	G	-0.0141622	0.00221785	2e-10	448204	-0.0114185	0.00862925	0.185758	29506
rs547462544	4.64321e-05	20.8119	T	C	-0.0385645	0.00845338	3.3e-06	448204	0.0274645	0.0325589	0.398931	29506
rs55780162	4.99473e-05	22.3876	A	G	-0.0102109	0.00215804	3e-06	448204	0.00445355	0.00840051	0.596006	29506
rs56113850	0.000172717	77.4254	T	C	-0.0186901	0.00212407	8.2e-19	448204	-0.015199	0.00828384	0.0665387	29506
rs56349356	5.22707e-05	23.4291	G	A	0.037028	0.00764983	1.5e-06	448204	0.0482344	0.0298012	0.105547	29506
rs563738408	5.62352e-05	25.2061	G	A	0.0300038	0.00597616	4.2e-07	448204	-0.00296663	0.0228074	0.896509	29506
rs56404105	5.85057e-05	26.2239	T	C	-0.0179024	0.00349592	2.7e-07	448204	-0.024435	0.0134877	0.0700402	29506
rs574367	8.55122e-05	38.33	G	T	-0.0159501	0.00257628	3.3e-10	448204	-0.017367	0.0100817	0.0849562	29506
rs57800446	4.68899e-05	21.0172	G	A	0.00989908	0.00215927	4.7e-06	448204	-0.0122776	0.00839969	0.143831	29506
rs57918684	6.14099e-05	27.5257	G	A	-0.0152717	0.00291083	1.5e-07	448204	-0.00297525	0.0113067	0.792442	29506
rs58115360	5.64802e-05	25.316	C	T	0.0116574	0.00231688	4.8e-07	448204	0.00321587	0.00902059	0.721464	29506
rs6030315	5.91783e-05	26.5254	C	A	0.0110703	0.00214945	2.5e-07	448204	-0.00494745	0.0083785	0.55486	29506
rs6040062	4.3955e-05	19.7016	G	A	-0.0149687	0.00337235	6.6e-06	448204	-0.0132284	0.0131118	0.313026	29506
rs6047535	5.53524e-05	24.8104	C	T	0.0152705	0.00306574	4.4e-07	448204	-0.00241753	0.0120342	0.840786	29506
rs6062357	0.000105576	47.3243	C	T	-0.0147077	0.00213797	4e-12	448204	0.0105933	0.00829922	0.201807	29506
rs6063085	0.000103152	46.2376	A	C	-0.0147547	0.00216986	6.7e-12	448204	0.000482536	0.00849847	0.954721	29506
rs62220377	4.74085e-05	21.2496	A	C	0.0221745	0.00481036	5.5e-06	448204	-0.0437757	0.0185769	0.0184501	29506
rs62256289	4.82732e-05	21.6372	C	T	-0.0103203	0.00221866	4.2e-06	448204	-0.00562489	0.00861135	0.513631	29506
rs6227	8.27148e-05	37.076	C	T	0.013657	0.00224289	1.4e-09	448204	-0.0123919	0.00878432	0.158338	29506
rs62508259	4.49263e-05	20.137	T	C	0.00998669	0.00222548	9.2e-06	448204	0.00372626	0.00865228	0.66671	29506
rs627933	7.11564e-05	31.8947	A	G	0.0127799	0.00226291	1.1e-08	448204	-0.00122557	0.00879236	0.889142	29506
rs630194	7.26066e-05	32.5448	T	C	0.012602	0.00220901	9.8e-09	448204	0.00409979	0.0085801	0.632774	29506
rs6595449	5.33511e-05	23.9134	A	C	0.0103892	0.00212452	1.3e-06	448204	-0.00271116	0.00825071	0.74246	29506
rs66475668	5.38139e-05	24.1208	T	C	-0.0194134	0.0039528	1.1e-06	448204	0.00271398	0.0154327	0.860405	29506
rs6695123	6.41691e-05	28.7626	T	C	0.0117975	0.00219976	7.5e-08	448204	0.00715328	0.00860856	0.406002	29506
rs6733007	5.26026e-05	23.5778	C	T	-0.0109153	0.00224793	1.3e-06	448204	-0.00711589	0.00878004	0.417675	29506
rs6961484	4.57102e-05	20.4884	T	C	0.00956287	0.00211268	7.3e-06	448204	0.00267841	0.00823022	0.744851	29506
rs7016815	4.63285e-05	20.7655	T	G	0.0111554	0.00244801	4.4e-06	448204	-0.00384575	0.00955592	0.687355	29506
rs71532543	4.63583e-05	20.7788	G	A	-0.0097886	0.00214738	6.4e-06	448204	-0.00496318	0.00833491	0.55153	29506
rs7198453	5.474e-05	24.5359	G	A	0.0107752	0.00217532	8.4e-07	448204	0.00035089	0.00842933	0.966796	29506
rs7209484	8.96772e-05	40.1971	T	C	0.0156335	0.0024658	1.9e-10	448204	-0.0174733	0.00956492	0.0677282	29506
rs723145	4.39824e-05	19.7139	A	G	-0.01161	0.00261484	6.8e-06	448204	-0.0106668	0.0102026	0.295793	29506
rs72865722	4.60089e-05	20.6222	G	A	0.0135978	0.00299433	5.4e-06	448204	-0.0134224	0.0116669	0.249951	29506
rs730632	4.77224e-05	21.3903	C	T	-0.0128078	0.00276927	4.3e-06	448204	0.00347118	0.0107178	0.746036	29506
rs7306710	4.9626e-05	22.2436	T	C	0.0099753	0.00211506	2.4e-06	448204	-0.00237434	0.00827633	0.774202	29506
rs74359090	5.19179e-05	23.2709	T	C	-0.0363341	0.00753194	1.3e-06	448204	0.0293255	0.0294619	0.319556	29506
rs74692183	5.76058e-05	25.8205	C	T	0.0270169	0.00531682	3.9e-07	448204	-0.0331417	0.0208294	0.111587	29506
rs75347775	8.02021e-05	35.9496	G	A	-0.0146425	0.00244212	1.4e-09	448204	0.00676875	0.00952095	0.477126	29506
rs7568760	4.6789e-05	20.9719	G	A	0.0119493	0.00260929	5.6e-06	448204	-0.00932628	0.0101529	0.358314	29506
rs76881016	5.82388e-05	26.1043	A	G	-0.0207512	0.0040615	3e-07	448204	0.0231638	0.0157405	0.141128	29506
rs7733412	5.33801e-05	23.9264	C	T	-0.0129553	0.00264855	1.4e-06	448204	-0.0141657	0.0102378	0.166461	29506
rs7736449	6.54163e-05	29.3216	G	A	0.0184369	0.00340481	5.4e-08	448204	-0.0105445	0.01326	0.426491	29506
rs7774229	5.70762e-05	25.5831	G	A	0.0203096	0.00401535	5.2e-07	448204	-0.00697093	0.0156394	0.655793	29506
rs787498	5.72034e-05	25.6401	C	T	0.0132641	0.00261949	3.1e-07	448204	-0.00444751	0.0101721	0.661947	29506
rs78845572	4.70976e-05	21.1102	C	T	0.0168046	0.00365747	5.6e-06	448204	-0.00539608	0.0141918	0.703778	29506
rs79687974	4.9341e-05	22.1158	T	C	0.011097	0.00235968	2.1e-06	448204	-0.00434905	0.00916126	0.634985	29506
rs7974009	0.000148245	66.4536	C	T	0.0231108	0.00283501	2.8e-16	448204	-0.00608028	0.0109654	0.579239	29506
rs7991723	5.4645e-05	24.4933	C	T	-0.0110762	0.00223803	6.8e-07	448204	-0.0106751	0.00862591	0.215878	29506
rs7998265	6.15968e-05	27.6095	C	T	0.0121108	0.00230485	1.6e-07	448204	-0.00425967	0.00900876	0.63633	29506
rs80055580	4.5042e-05	20.1888	G	T	0.0168525	0.00375066	8.2e-06	448204	0.035647	0.0146133	0.0147136	29506
rs8056750	8.61442e-05	38.6133	C	T	-0.0140255	0.00225709	5.8e-10	448204	0.0112661	0.00881582	0.20127	29506
rs830355	5.24985e-05	23.5312	T	C	-0.0161424	0.00332771	1.3e-06	448204	0.00897909	0.0131155	0.493586	29506
rs907188	5.13025e-05	22.9951	G	T	0.0137319	0.0028636	1.9e-06	448204	0.0229385	0.0110948	0.0386871	29506
rs9296406	6.00014e-05	26.8944	T	C	-0.0109191	0.0021055	2.8e-07	448204	-0.00187554	0.00824521	0.820058	29506
rs9398171	6.91905e-05	31.0135	C	T	-0.0128985	0.00231613	1.8e-08	448204	-0.00170274	0.00895746	0.849237	29506
rs9650210	5.83724e-05	26.1641	C	A	-0.0170007	0.00332363	3.5e-07	448204	0.00180624	0.0130941	0.890285	29506
rs9728268	4.77251e-05	21.3915	T	C	-0.0111534	0.00241149	3.8e-06	448204	-0.0135611	0.0094097	0.149533	29506
rs9940128	0.000217694	97.5923	G	A	-0.0209822	0.00212394	2.8e-23	448204	0.0134881	0.00831852	0.10492	29506
	coffee consumption								RVSV
SNP	R²	F	EA	OA	beta.exp	se.exp	pval.exp	samplesize.exp	beta.out	se.out	pval.out	samplesize.out
rs10193706	6.36174e-05	28.5153	A	C	-0.0112766	0.00211173	1.1e-07	448204	0.00348452	0.00772641	0.651998	29506
rs10224022	5.39625e-05	24.1874	C	T	0.0105601	0.0021472	1.2e-06	448204	-0.00165209	0.00788456	0.83403	29506
rs10421571	4.67353e-05	20.9478	A	C	-0.00966012	0.00211063	5e-06	448204	0.0164	0.00772722	0.0338073	29506
rs1057868	0.000349711	156.796	C	T	-0.0290606	0.00232079	5.1e-36	448204	-0.0114559	0.00851839	0.178675	29506
rs10744299	5.30544e-05	23.7803	C	T	-0.0120372	0.0024684	8.8e-07	448204	0.0144268	0.00908882	0.112442	29506
rs10871777	0.000222513	99.7528	A	G	-0.0246756	0.00247061	1.9e-23	448204	-0.0129033	0.00911397	0.156843	29506
rs10992783	6.13599e-05	27.5033	C	T	0.011181	0.002132	1.6e-07	448204	0.00352025	0.00782771	0.652915	29506
rs10997940	6.01321e-05	26.953	C	T	0.0111263	0.00214312	2.4e-07	448204	0.0018144	0.00786173	0.817479	29506
rs11060255	6.64974e-05	29.8062	G	A	-0.0115506	0.00211568	3e-08	448204	-0.00190459	0.00777645	0.80652	29506
rs11127048	0.000223675	100.274	G	A	-0.0219176	0.00218876	2.7e-23	448204	-0.00335228	0.00802717	0.676228	29506
rs11139656	5.73059e-05	25.6861	G	A	-0.0120499	0.00237757	4.3e-07	448204	-0.016746	0.00874622	0.055536	29506
rs11204603	5.57852e-05	25.0044	G	A	-0.0116097	0.00232173	6.9e-07	448204	0.00191264	0.00853675	0.82272	29506
rs11236225	5.82996e-05	26.1315	A	G	0.013594	0.00265928	2.6e-07	448204	0.0140975	0.00975302	0.148332	29506
rs1153598	5.38405e-05	24.1327	A	G	-0.0150553	0.00306468	9.2e-07	448204	-0.00154186	0.0110968	0.889492	29506
rs115942789	4.738e-05	21.2368	A	G	-0.0287498	0.00623863	4.9e-06	448204	0.00246521	0.022803	0.91391	29506
rs11716326	5.23951e-05	23.4848	G	A	0.0129693	0.00267622	1.1e-06	448204	-0.0103322	0.00980136	0.291809	29506
rs117810762	7.45207e-05	33.4028	G	A	-0.0464751	0.00804133	8.3e-09	448204	0.010092	0.0300385	0.736896	29506
rs117934594	4.36606e-05	19.5696	G	A	0.0365623	0.00826497	9e-06	448204	0.0470235	0.0297501	0.113966	29506
rs117968677	8.84284e-05	39.6373	G	A	0.0450128	0.00714962	2e-10	448204	-0.0251501	0.0259261	0.332013	29506
rs1182580	4.57336e-05	20.4988	C	T	-0.00953154	0.00210522	9.1e-06	448204	-0.000148135	0.00773882	0.984728	29506
rs11876773	4.5096e-05	20.213	C	T	0.0156871	0.0034892	6.5e-06	448204	-0.0128144	0.0126542	0.311222	29506
rs12322545	5.69971e-05	25.5477	G	A	0.0149176	0.00295136	5.6e-07	448204	0.00830746	0.0109662	0.448721	29506
rs12403951	4.58928e-05	20.5702	A	G	-0.0104342	0.00230059	6.3e-06	448204	0.00036436	0.00845448	0.965624	29506
rs12514566	9.67258e-05	43.3569	G	A	0.0146071	0.00221837	5.1e-11	448204	-0.00660219	0.00810345	0.415222	29506
rs12604773	4.2826e-05	19.1955	A	G	0.00973034	0.00222089	8.7e-06	448204	0.00490269	0.00811757	0.54587	29506
rs12989746	5.68009e-05	25.4597	G	T	-0.0122192	0.00242167	3.1e-07	448204	-0.00445599	0.00887152	0.61547	29506
rs13054099	9.46e-05	42.4039	T	C	0.0155424	0.00238679	6.9e-11	448204	0.0142184	0.00876452	0.104746	29506
rs13166120	8.95839e-05	40.1553	G	A	-0.0182613	0.00288177	1.4e-10	448204	-0.00626368	0.0106339	0.55584	29506
rs13271359	8.08272e-05	36.2298	C	T	0.0144948	0.00240812	1.4e-09	448204	0.00178512	0.00885849	0.840296	29506
rs13387090	0.000177657	79.6404	G	T	0.0250305	0.0028048	3.5e-19	448204	0.0103888	0.010266	0.311554	29506
rs139512297	4.62971e-05	20.7514	G	T	0.0443294	0.00973121	4.6e-06	448204	0.0138813	0.0360053	0.699841	29506
rs140590745	5.14824e-05	23.0757	A	C	0.0178546	0.00371682	1.4e-06	448204	0.0117154	0.0134918	0.385213	29506
rs1410815	4.52617e-05	20.2873	C	T	-0.0132737	0.00294699	5.8e-06	448204	-0.013943	0.0107929	0.196403	29506
rs143357946	4.6855e-05	21.0015	C	T	-0.0255876	0.00558346	3.7e-06	448204	0.0371859	0.020818	0.0740603	29506
rs1467914	6.52353e-05	29.2405	A	G	0.0163447	0.00302262	5.6e-08	448204	0.0291076	0.0110156	0.00823228	29506
rs1487441	7.32579e-05	32.8367	G	A	-0.0120743	0.00210708	9.6e-09	448204	-0.00706299	0.00777745	0.363806	29506
rs1533434	4.84918e-05	21.7352	A	G	-0.00987747	0.00211867	4.2e-06	448204	0.00799317	0.00777091	0.303667	29506
rs16826524	4.74508e-05	21.2686	C	T	0.0116155	0.00251865	3.5e-06	448204	-0.0127889	0.00918837	0.163965	29506
rs17144566	6.32983e-05	28.3722	C	T	0.0140843	0.00264416	4.3e-08	448204	0.00455491	0.00977449	0.641216	29506
rs17687539	6.2981e-05	28.23	A	G	0.0137324	0.00258458	1.2e-07	448204	-0.00781516	0.00951177	0.411287	29506
rs184120359	4.94009e-05	22.1427	G	A	-0.0178433	0.00379192	2.4e-06	448204	-0.00527807	0.0139691	0.705551	29506
rs186568706	5.89912e-05	26.4415	C	T	-0.0114206	0.00222098	2e-07	448204	0.00990305	0.00817387	0.225685	29506
rs1870107	6.10557e-05	27.367	T	C	0.0110436	0.00211104	1.3e-07	448204	-0.00636377	0.0077635	0.412385	29506
rs191038950	4.90585e-05	21.9892	A	G	0.0105051	0.00224024	2.2e-06	448204	0.00641967	0.00825008	0.43649	29506
rs1942965	4.88151e-05	21.8801	T	C	0.00985445	0.00210672	2.7e-06	448204	-0.00537637	0.00773833	0.487199	29506
rs2048108	4.43478e-05	19.8777	T	C	0.00948691	0.00212785	6.2e-06	448204	0.00050695	0.00779697	0.948159	29506
rs211081	4.86906e-05	21.8243	C	T	-0.00987065	0.00211288	2.8e-06	448204	-0.000995658	0.00774445	0.897703	29506
rs2189234	8.51418e-05	38.164	T	G	-0.0133307	0.00215787	4.6e-10	448204	-0.00194703	0.00790928	0.80555	29506
rs2231142	0.000130029	58.2868	G	T	0.0251879	0.00329918	1.2e-14	448204	0.0137606	0.0120656	0.254085	29506
rs2234233	4.50335e-05	20.185	G	A	0.0125926	0.00280285	7e-06	448204	0.0110015	0.0102019	0.280863	29506
rs2322280	4.37254e-05	19.5987	G	A	0.00932359	0.00210605	8.2e-06	448204	-0.00263046	0.0077362	0.733842	29506
rs2373834	4.29419e-05	19.2475	A	G	0.0116207	0.00264877	9.6e-06	448204	0.00766925	0.00976144	0.432062	29506
rs245771	4.88127e-05	21.879	G	T	-0.0106166	0.00226971	3e-06	448204	-0.00173623	0.00839213	0.836097	29506
rs2465037	0.000121411	54.4234	C	A	0.0163951	0.00222239	2.9e-13	448204	0.0108266	0.00812025	0.182438	29506
rs2472297	0.00184772	829.685	C	T	-0.0685684	0.00238049	1.5e-182	448204	-0.00789183	0.00873052	0.36603	29506
rs2613458	5.30389e-05	23.7734	A	C	-0.0114678	0.00235198	6.6e-07	448204	-0.0172906	0.00857594	0.0437812	29506
rs28490963	5.17064e-05	23.1761	G	A	-0.0194606	0.00404236	2.6e-06	448204	0.00472459	0.0149517	0.752011	29506
rs28637922	5.37481e-05	24.0913	G	T	-0.0109699	0.00223497	6e-07	448204	-0.0152674	0.00819615	0.062497	29506
rs329122	7.41291e-05	33.2273	G	A	0.0122708	0.00212875	7.3e-09	448204	-0.00577849	0.00778728	0.458062	29506
rs34060476	0.000224342	100.573	A	G	-0.0309338	0.00308455	1.6e-23	448204	-0.0219963	0.0114343	0.0543909	29506
rs34276507	5.43836e-05	24.3762	G	A	-0.0109812	0.00222416	7.9e-07	448204	-0.0039477	0.00814292	0.627818	29506
rs34281672	6.18466e-05	27.7215	C	T	0.0114594	0.00217647	6.5e-08	448204	0.00135137	0.00795994	0.86519	29506
rs34715167	4.53539e-05	20.3286	C	T	-0.00978202	0.00216957	8e-06	448204	-0.00594247	0.00793508	0.453926	29506
rs35798887	4.26223e-05	19.1042	C	T	0.0312682	0.00715381	9.7e-06	448204	0.000727026	0.0266939	0.978272	29506
rs3857599	5.47628e-05	24.5462	C	A	-0.0140978	0.0028455	5.5e-07	448204	-0.00666711	0.0105155	0.526064	29506
rs4244225	4.73414e-05	21.2195	A	G	-0.0150734	0.00327222	3.6e-06	448204	0.00115117	0.0120022	0.92359	29506
rs4410790	0.00152058	682.563	T	C	-0.0568791	0.00217711	1.1e-150	448204	-0.000841464	0.00799026	0.916129	29506
rs4420190	4.80061e-05	21.5175	T	C	0.0115295	0.0024855	3.8e-06	448204	0.013911	0.00914441	0.128195	29506
rs4493494	5.90129e-05	26.4512	G	A	-0.0109573	0.00213049	2.9e-07	448204	0.00914402	0.00780244	0.24122	29506
rs45510500	4.58381e-05	20.5457	C	T	-0.0208227	0.00459384	5.4e-06	448204	-0.0109634	0.0166317	0.509776	29506
rs4577206	4.97345e-05	22.2922	C	T	-0.0160082	0.00339051	1.6e-06	448204	-0.0308685	0.0125125	0.0136245	29506
rs4615895	8.46302e-05	37.9346	G	A	-0.0147976	0.00240255	5.8e-10	448204	-0.0206237	0.00879455	0.0190242	29506
rs4637326	5.64411e-05	25.2984	A	C	0.0112871	0.00224406	5.6e-07	448204	0.00857927	0.0081823	0.294401	29506
rs4660846	5.16095e-05	23.1327	C	T	-0.0107363	0.00223224	1e-06	448204	-0.00887386	0.00820907	0.279705	29506
rs4860734	5.03492e-05	22.5678	G	A	-0.0111891	0.00235532	2.1e-06	448204	0.00524509	0.00868321	0.54581	29506
rs4925114	9.09666e-05	40.7751	A	G	-0.0141622	0.00221785	2e-10	448204	-0.0140565	0.00813876	0.0841476	29506
rs547462544	4.64321e-05	20.8119	T	C	-0.0385645	0.00845338	3.3e-06	448204	-0.0181496	0.0306392	0.553606	29506
rs55780162	4.99473e-05	22.3876	A	G	-0.0102109	0.00215804	3e-06	448204	0.00996536	0.00791443	0.207981	29506
rs56113850	0.000172717	77.4254	T	C	-0.0186901	0.00212407	8.2e-19	448204	-0.0143456	0.00781097	0.0662699	29506
rs56349356	5.22707e-05	23.4291	G	A	0.037028	0.00764983	1.5e-06	448204	0.015012	0.0280624	0.592685	29506
rs563738408	5.62352e-05	25.2061	G	A	0.0300038	0.00597616	4.2e-07	448204	0.0430044	0.0214788	0.045266	29506
rs56404105	5.85057e-05	26.2239	T	C	-0.0179024	0.00349592	2.7e-07	448204	-0.00159748	0.0126971	0.899879	29506
rs574367	8.55122e-05	38.33	G	T	-0.0159501	0.00257628	3.3e-10	448204	-0.026948	0.00949563	0.00454061	29506
rs57800446	4.68899e-05	21.0172	G	A	0.00989908	0.00215927	4.7e-06	448204	0.00389887	0.00792063	0.622548	29506
rs57918684	6.14099e-05	27.5257	G	A	-0.0152717	0.00291083	1.5e-07	448204	-0.00991868	0.0106639	0.352308	29506
rs58115360	5.64802e-05	25.316	C	T	0.0116574	0.00231688	4.8e-07	448204	0.0145263	0.00849866	0.0874044	29506
rs6030315	5.91783e-05	26.5254	C	A	0.0110703	0.00214945	2.5e-07	448204	-0.00558184	0.00789717	0.479681	29506
rs6040062	4.3955e-05	19.7016	G	A	-0.0149687	0.00337235	6.6e-06	448204	0.024586	0.0123622	0.0467232	29506
rs6047535	5.53524e-05	24.8104	C	T	0.0152705	0.00306574	4.4e-07	448204	-0.00230528	0.0113417	0.838934	29506
rs6062357	0.000105576	47.3243	C	T	-0.0147077	0.00213797	4e-12	448204	0.015504	0.00782303	0.0474966	29506
rs6063085	0.000103152	46.2376	A	C	-0.0147547	0.00216986	6.7e-12	448204	-0.00670157	0.00801286	0.402957	29506
rs62220377	4.74085e-05	21.2496	A	C	0.0221745	0.00481036	5.5e-06	448204	-0.00319303	0.0175134	0.855332	29506
rs62256289	4.82732e-05	21.6372	C	T	-0.0103203	0.00221866	4.2e-06	448204	-0.0141119	0.00811283	0.0819546	29506
rs6227	8.27148e-05	37.076	C	T	0.013657	0.00224289	1.4e-09	448204	0.0038844	0.0082763	0.638827	29506
rs62508259	4.49263e-05	20.137	T	C	0.00998669	0.00222548	9.2e-06	448204	0.00370671	0.00815743	0.649543	29506
rs627933	7.11564e-05	31.8947	A	G	0.0127799	0.00226291	1.1e-08	448204	-0.00627848	0.00827801	0.44818	29506
rs630194	7.26066e-05	32.5448	T	C	0.012602	0.00220901	9.8e-09	448204	0.0198354	0.00809132	0.0142284	29506
rs6595449	5.33511e-05	23.9134	A	C	0.0103892	0.00212452	1.3e-06	448204	0.00894244	0.00778381	0.250617	29506
rs66475668	5.38139e-05	24.1208	T	C	-0.0194134	0.0039528	1.1e-06	448204	-0.00177129	0.0145297	0.902972	29506
rs6695123	6.41691e-05	28.7626	T	C	0.0117975	0.00219976	7.5e-08	448204	0.0185304	0.00810844	0.0222938	29506
rs6733007	5.26026e-05	23.5778	C	T	-0.0109153	0.00224793	1.3e-06	448204	-0.00834966	0.00826978	0.312659	29506
rs6961484	4.57102e-05	20.4884	T	C	0.00956287	0.00211268	7.3e-06	448204	-0.00486614	0.00775298	0.530235	29506
rs7016815	4.63285e-05	20.7655	T	G	0.0111554	0.00244801	4.4e-06	448204	0.00959745	0.00900994	0.286783	29506
rs71532543	4.63583e-05	20.7788	G	A	-0.0097886	0.00214738	6.4e-06	448204	-0.00511439	0.00785211	0.514827	29506
rs7198453	5.474e-05	24.5359	G	A	0.0107752	0.00217532	8.4e-07	448204	-0.000274801	0.00794102	0.972394	29506
rs7209484	8.96772e-05	40.1971	T	C	0.0156335	0.0024658	1.9e-10	448204	-0.0107373	0.00901996	0.23389	29506
rs723145	4.39824e-05	19.7139	A	G	-0.01161	0.00261484	6.8e-06	448204	0.00668198	0.00961864	0.487249	29506
rs72865722	4.60089e-05	20.6222	G	A	0.0135978	0.00299433	5.4e-06	448204	-0.0097898	0.0109849	0.372819	29506
rs730632	4.77224e-05	21.3903	C	T	-0.0128078	0.00276927	4.3e-06	448204	-0.000193329	0.0100942	0.984719	29506
rs74359090	5.19179e-05	23.2709	T	C	-0.0363341	0.00753194	1.3e-06	448204	0.00375042	0.0277627	0.892542	29506
rs74692183	5.76058e-05	25.8205	C	T	0.0270169	0.00531682	3.9e-07	448204	0.0286824	0.0196307	0.143989	29506
rs75347775	8.02021e-05	35.9496	G	A	-0.0146425	0.00244212	1.4e-09	448204	0.00878586	0.00897641	0.327693	29506
rs7568760	4.6789e-05	20.9719	G	A	0.0119493	0.00260929	5.6e-06	448204	0.00988995	0.00955981	0.300887	29506
rs76881016	5.82388e-05	26.1043	A	G	-0.0207512	0.0040615	3e-07	448204	0.00421861	0.0148371	0.776158	29506
rs7733412	5.33801e-05	23.9264	C	T	-0.0129553	0.00264855	1.4e-06	448204	0.00590833	0.00965644	0.540634	29506
rs7736449	6.54163e-05	29.3216	G	A	0.0184369	0.00340481	5.4e-08	448204	0.0136058	0.0125063	0.276632	29506
rs7774229	5.70762e-05	25.5831	G	A	0.0203096	0.00401535	5.2e-07	448204	0.0060816	0.0147295	0.679691	29506
rs787498	5.72034e-05	25.6401	C	T	0.0132641	0.00261949	3.1e-07	448204	0.0129863	0.00957928	0.175205	29506
rs78845572	4.70976e-05	21.1102	C	T	0.0168046	0.00365747	5.6e-06	448204	0.0125698	0.0133799	0.347497	29506
rs79687974	4.9341e-05	22.1158	T	C	0.011097	0.00235968	2.1e-06	448204	0.00512492	0.00863034	0.552628	29506
rs7974009	0.000148245	66.4536	C	T	0.0231108	0.00283501	2.8e-16	448204	-0.0137271	0.0103206	0.183495	29506
rs7991723	5.4645e-05	24.4933	C	T	-0.0110762	0.00223803	6.8e-07	448204	-0.00367804	0.00813114	0.651024	29506
rs7998265	6.15968e-05	27.6095	C	T	0.0121108	0.00230485	1.6e-07	448204	-0.00897611	0.00849107	0.290455	29506
rs80055580	4.5042e-05	20.1888	G	T	0.0168525	0.00375066	8.2e-06	448204	0.0240323	0.0137722	0.0809872	29506
rs8056750	8.61442e-05	38.6133	C	T	-0.0140255	0.00225709	5.8e-10	448204	-0.0140112	0.00830389	0.0915441	29506
rs830355	5.24985e-05	23.5312	T	C	-0.0161424	0.00332771	1.3e-06	448204	-0.00346584	0.0123559	0.779093	29506
rs907188	5.13025e-05	22.9951	G	T	0.0137319	0.0028636	1.9e-06	448204	-0.00703926	0.0104497	0.500546	29506
rs9296406	6.00014e-05	26.8944	T	C	-0.0109191	0.0021055	2.8e-07	448204	0.0116327	0.0077656	0.134138	29506
rs9398171	6.91905e-05	31.0135	C	T	-0.0128985	0.00231613	1.8e-08	448204	-0.0130717	0.00843721	0.121312	29506
rs9650210	5.83724e-05	26.1641	C	A	-0.0170007	0.00332363	3.5e-07	448204	-0.00270688	0.0123445	0.826433	29506
rs9728268	4.77251e-05	21.3915	T	C	-0.0111534	0.00241149	3.8e-06	448204	0.00957423	0.00886308	0.280037	29506
rs9940128	0.000217694	97.5923	G	A	-0.0209822	0.00212394	2.8e-23	448204	-0.0129853	0.00783783	0.0975705	29506
1.Coffee consumption as the exposure-LVEDV as the outcome; 2.Coffee consumption as the exposure-LVESV as the outcome; 3.Coffee consumption as the exposure-LVEF as the outcome; 4.Coffee consumption as the exposure-LVSV as the outcome; 5.Coffee consumption as the exposure-RVEDV as the outcome; 6.Coffee consumption as the exposure-RVESV as the outcome; 7.Coffee consumption as the exposure-RVEF as th…
Abbreviations: LVEDV, Left ventricular end-diastolic volume; LVESV, Left ventricular end-systolic volume; LVEF, Left ventricular ejection fraction; LVSV, Left ventricle stroke volume; RVEDV, Right ventricular end-diastolic volume; RVESV, Right ventricular end-systolic volume; RVEF, Right ventricular ejection fraction; RVSV, Right ventricle stroke volume.

## Sheet: Supplementary Table S3
Supplementary Table 3: Association of genetic variants of coffee consumption with mediation parameters in the present MR study
	coffee consumption								DBP
SNP	R²	F	EA	OA	beta.exp	se.exp	pval.exp	samplesize.exp	beta.out	se.out	pval.out	samplesize.out
rs10421571	4.67e-05	20.9478	A	C	-0.00966012	0.00211063	5e-06	448204	0.00345298	0.00206343	0.059	490469
rs1057868	0.000349711	156.796	C	T	-0.0290606	0.00232079	5.1e-36	448204	0.00285623	0.00226619	0.14	490469
rs10744299	5.31e-05	23.7803	C	T	-0.0120372	0.0024684	8.8e-07	448204	0.00172993	0.00240313	0.5	490469
rs10871777	0.000222513	99.7528	A	G	-0.0246756	0.00247061	1.9e-23	448204	0.00868102	0.00241699	0.00069	490469
rs10992783	6.14e-05	27.5033	C	T	0.011181	0.002132	1.6e-07	448204	0.00193039	0.00208268	0.22	490469
rs11139656	5.73e-05	25.6861	G	A	-0.0120499	0.00237757	4.3e-07	448204	0.00376439	0.00232281	0.098	490469
rs11236225	5.83e-05	26.1315	A	G	0.013594	0.00265928	2.6e-07	448204	-0.0082125	0.00259104	0.0015	490469
rs1153598	5.38e-05	24.1327	A	G	-0.0150553	0.00306468	9.2e-07	448204	-0.00259484	0.00298577	0.37	490469
rs115942789	4.74e-05	21.2368	A	G	-0.0287498	0.00623863	4.9e-06	448204	0.00745553	0.00605707	0.19	490469
rs11716326	5.24e-05	23.4848	G	A	0.0129693	0.00267622	1.1e-06	448204	-0.00371841	0.00260701	0.11	490469
rs117810762	7.45e-05	33.4028	G	A	-0.0464751	0.00804133	8.3e-09	448204	-0.00547725	0.00783514	0.45	490469
rs117934594	4.37e-05	19.5696	G	A	0.0365623	0.00826497	9e-06	448204	-0.00137865	0.00800636	1	490469
rs117968677	8.84e-05	39.6373	G	A	0.0450128	0.00714962	2e-10	448204	0.0096253	0.00700872	0.13	490469
rs1182580	4.57e-05	20.4988	C	T	-0.00953154	0.00210522	9.1e-06	448204	-0.00372742	0.00204579	0.055	490469
rs12322545	5.7e-05	25.5477	G	A	0.0149176	0.00295136	5.6e-07	448204	-0.00637084	0.00287466	0.025	490469
rs12514566	9.67e-05	43.3569	G	A	0.0146071	0.00221837	5.1e-11	448204	0.00297242	0.00216403	0.18	490469
rs12604773	4.28e-05	19.1955	A	G	0.00973034	0.00222089	8.7e-06	448204	-0.00241944	0.00217144	0.27	490469
rs12989746	5.68e-05	25.4597	G	T	-0.0122192	0.00242167	3.1e-07	448204	0.00521804	0.00235435	0.037	490469
rs13054099	9.46e-05	42.4039	T	C	0.0155424	0.00238679	6.9e-11	448204	-0.000887703	0.00233787	0.85	490469
rs13303360	4.24e-05	18.9993	G	A	-0.0122335	0.0028066	8.7e-06	448204	0.00450951	0.00272876	0.13	490469
rs139512297	4.63e-05	20.7514	G	T	0.0443294	0.00973121	4.6e-06	448204	0.0150797	0.009473	0.081	490469
rs1410815	4.53e-05	20.2873	C	T	-0.0132737	0.00294699	5.8e-06	448204	-0.00036925	0.00287849	0.99	490469
rs150962310	4.57e-05	20.4702	G	A	0.0662876	0.0146511	4.3e-06	448204	-0.0379546	0.0143382	0.0054	490469
rs1533434	4.85e-05	21.7352	A	G	-0.00987747	0.00211867	4.2e-06	448204	0.00234267	0.00206503	0.25	490469
rs17144566	6.33e-05	28.3722	C	T	0.0140843	0.00264416	4.3e-08	448204	-0.00168085	0.00257628	0.55	490469
rs17687539	6.3e-05	28.23	A	G	0.0137324	0.00258458	1.2e-07	448204	-0.00850527	0.00252136	0.0013	490469
rs1870107	6.11e-05	27.367	T	C	0.0110436	0.00211104	1.3e-07	448204	-0.00128275	0.00206061	0.55	490469
rs1942965	4.88e-05	21.8801	T	C	0.00985445	0.00210672	2.7e-06	448204	-0.00289188	0.00205974	0.28	490469
rs2048108	4.43e-05	19.8777	T	C	0.00948691	0.00212785	6.2e-06	448204	-0.00295914	0.00207439	0.2	490469
rs211081	4.87e-05	21.8243	C	T	-0.00987065	0.00211288	2.8e-06	448204	-0.000369128	0.00205903	0.78	490469
rs2189234	8.51e-05	38.164	T	G	-0.0133307	0.00215787	4.6e-10	448204	-0.00296263	0.00210562	0.19	490469
rs2231142	0.000130029	58.2868	G	T	0.0251879	0.00329918	1.2e-14	448204	-0.00103913	0.0032243	0.6	490469
rs2234233	4.5e-05	20.185	G	A	0.0125926	0.00280285	7e-06	448204	0.00244585	0.00273433	0.51	490469
rs2322280	4.37e-05	19.5987	G	A	0.00932359	0.00210605	8.2e-06	448204	-0.00186289	0.00205435	0.32	490469
rs2373834	4.29e-05	19.2475	A	G	0.0116207	0.00264877	9.6e-06	448204	-0.00676785	0.00258618	0.0054	490469
rs245771	4.88e-05	21.879	G	T	-0.0106166	0.00226971	3e-06	448204	-0.00199534	0.00221346	0.43	490469
rs2465037	0.000121411	54.4234	C	A	0.0163951	0.00222239	2.9e-13	448204	0.000388893	0.00216524	0.87	490469
rs2472297	0.00184772	829.685	C	T	-0.0685684	0.00238049	1.5e-182	448204	0.0115996	0.00233163	2.4e-07	490469
rs2613458	5.3e-05	23.7734	A	C	-0.0114678	0.00235198	6.6e-07	448204	-0.0024033	0.0022908	0.26	490469
rs28490963	5.17e-05	23.1761	G	A	-0.0194606	0.00404236	2.6e-06	448204	0.00355764	0.00393946	0.33	490469
rs329122	7.41e-05	33.2273	G	A	0.0122708	0.00212875	7.3e-09	448204	0.00327887	0.00207596	0.14	490469
rs34276507	5.44e-05	24.3762	G	A	-0.0109812	0.00222416	7.9e-07	448204	-0.0015919	0.00217396	0.47	490469
rs34281672	6.18e-05	27.7215	C	T	0.0114594	0.00217647	6.5e-08	448204	-0.00102239	0.00288604	0.71	490469
rs34715167	4.54e-05	20.3286	C	T	-0.00978202	0.00216957	8e-06	448204	-0.00323522	0.00211359	0.15	490469
rs35798887	4.26e-05	19.1042	C	T	0.0312682	0.00715381	9.7e-06	448204	-0.00444352	0.0070236	0.37	490469
rs3857599	5.48e-05	24.5462	C	A	-0.0140978	0.0028455	5.5e-07	448204	0.00425927	0.0027729	0.11	490469
rs4244225	4.73e-05	21.2195	A	G	-0.0150734	0.00327222	3.6e-06	448204	-8.16e-05	0.00319572	0.86	490469
rs4420190	4.8e-05	21.5175	T	C	0.0115295	0.0024855	3.8e-06	448204	-0.00531841	0.00242391	0.019	490469
rs45510500	4.58e-05	20.5457	C	T	-0.0208227	0.00459384	5.4e-06	448204	0.00702714	0.00448619	0.13	490469
rs4615895	8.46e-05	37.9346	G	A	-0.0147976	0.00240255	5.8e-10	448204	0.00100631	0.00233593	0.81	490469
rs4660846	5.16e-05	23.1327	C	T	-0.0107363	0.00223224	1e-06	448204	0.00591044	0.00216949	0.011	490469
rs4860734	5.03e-05	22.5678	G	A	-0.0111891	0.00235532	2.1e-06	448204	-0.00265957	0.00229579	0.14	490469
rs4925114	9.1e-05	40.7751	A	G	-0.0141622	0.00221785	2e-10	448204	0.00751786	0.0021657	0.00017	490469
rs55780162	4.99e-05	22.3876	A	G	-0.0102109	0.00215804	3e-06	448204	0.00248969	0.00210692	0.2	490469
rs56113850	0.000172717	77.4254	T	C	-0.0186901	0.00212407	8.2e-19	448204	0.00814843	0.00207533	2.9e-05	490469
rs56349356	5.23e-05	23.4291	G	A	0.037028	0.00764983	1.5e-06	448204	-0.0022128	0.00747548	0.84	490469
rs57918684	6.14e-05	27.5257	G	A	-0.0152717	0.00291083	1.5e-07	448204	0.00809513	0.00284142	0.007	490469
rs6062357	0.000105576	47.3243	C	T	-0.0147077	0.00213797	4e-12	448204	-0.00282517	0.00209123	0.22	490469
rs6063085	0.000103152	46.2376	A	C	-0.0147547	0.00216986	6.7e-12	448204	0.00331166	0.00212249	0.16	490469
rs62220377	4.74e-05	21.2496	A	C	0.0221745	0.00481036	5.5e-06	448204	-0.00162075	0.00470284	0.93	490469
rs62256289	4.83e-05	21.6372	C	T	-0.0103203	0.00221866	4.2e-06	448204	-0.00198979	0.00216063	0.38	490469
rs62508259	4.49e-05	20.137	T	C	0.00998669	0.00222548	9.2e-06	448204	-0.00409387	0.00217138	0.027	490469
rs627933	7.12e-05	31.8947	A	G	0.0127799	0.00226291	1.1e-08	448204	-0.00145347	0.00239867	0.45	490469
rs630194	7.26e-05	32.5448	T	C	0.012602	0.00220901	9.8e-09	448204	0.00132087	0.00216001	0.58	490469
rs66475668	5.38e-05	24.1208	T	C	-0.0194134	0.0039528	1.1e-06	448204	0.0104722	0.00384377	0.0031	490469
rs6733007	5.26e-05	23.5778	C	T	-0.0109153	0.00224793	1.3e-06	448204	0.00395506	0.00218462	0.064	490469
rs6961484	4.57e-05	20.4884	T	C	0.00956287	0.00211268	7.3e-06	448204	0.00171148	0.00206261	0.52	490469
rs7016815	4.63e-05	20.7655	T	G	0.0111554	0.00244801	4.4e-06	448204	-0.00175236	0.0023902	0.36	490469
rs71532543	4.64e-05	20.7788	G	A	-0.0097886	0.00214738	6.4e-06	448204	0.00030515	0.00209663	0.86	490469
rs7198453	5.47e-05	24.5359	G	A	0.0107752	0.00217532	8.4e-07	448204	0.0028485	0.00212606	0.18	490469
rs723145	4.4e-05	19.7139	A	G	-0.01161	0.00261484	6.8e-06	448204	0.00450045	0.00255215	0.093	490469
rs72865722	4.6e-05	20.6222	G	A	0.0135978	0.00299433	5.4e-06	448204	-0.00646394	0.00292321	0.026	490469
rs730632	4.77e-05	21.3903	C	T	-0.0128078	0.00276927	4.3e-06	448204	-0.000370481	0.00269056	0.89	490469
rs74359090	5.19e-05	23.2709	T	C	-0.0363341	0.00753194	1.3e-06	448204	-0.000996376	0.00734117	0.88	490469
rs74692183	5.76e-05	25.8205	C	T	0.0270169	0.00531682	3.9e-07	448204	-0.000663388	0.00518929	0.91	490469
rs75347775	8.02e-05	35.9496	G	A	-0.0146425	0.00244212	1.4e-09	448204	-0.00187717	0.00238754	0.55	490469
rs7568760	4.68e-05	20.9719	G	A	0.0119493	0.00260929	5.6e-06	448204	-0.00228988	0.00253858	0.3	490469
rs76881016	5.82e-05	26.1043	A	G	-0.0207512	0.0040615	3e-07	448204	0.00264303	0.00395295	0.49	490469
rs7736449	6.54e-05	29.3216	G	A	0.0184369	0.00340481	5.4e-08	448204	-0.00891218	0.00332125	0.0058	490469
rs7774229	5.71e-05	25.5831	G	A	0.0203096	0.00401535	5.2e-07	448204	-0.00674114	0.00391955	0.067	490469
rs787498	5.72e-05	25.6401	C	T	0.0132641	0.00261949	3.1e-07	448204	-0.00533518	0.00254403	0.034	490469
rs78845572	4.71e-05	21.1102	C	T	0.0168046	0.00365747	5.6e-06	448204	0.00142701	0.00357637	0.57	490469
rs79687974	4.93e-05	22.1158	T	C	0.011097	0.00235968	2.1e-06	448204	-0.00259499	0.00229535	0.16	490469
rs7991723	5.46e-05	24.4933	C	T	-0.0110762	0.00223803	6.8e-07	448204	0.00626448	0.00218812	0.0045	490469
rs7998265	6.16e-05	27.6095	C	T	0.0121108	0.00230485	1.6e-07	448204	0.00340106	0.00225471	0.19	490469
rs80055580	4.5e-05	20.1888	G	T	0.0168525	0.00375066	8.2e-06	448204	-0.00685194	0.00366178	0.093	490469
rs8056750	8.61e-05	38.6133	C	T	-0.0140255	0.00225709	5.8e-10	448204	-0.000277241	0.00220672	0.92	490469
rs830355	5.25e-05	23.5312	T	C	-0.0161424	0.00332771	1.3e-06	448204	0.00759193	0.00323897	0.035	490469
rs9296406	6e-05	26.8944	T	C	-0.0109191	0.0021055	2.8e-07	448204	-0.00144956	0.00205306	0.57	490469
rs9650210	5.84e-05	26.1641	C	A	-0.0170007	0.00332363	3.5e-07	448204	-0.00547764	0.00324893	0.14	490469
	coffee consumption								SBP
SNP	R²	F	EA	OA	beta.exp	se.exp	pval.exp	samplesize.exp	beta.out	se.out	pval.out	samplesize.out
rs10421571	4.67e-05	20.9478	A	C	-0.00966012	0.00211063	5e-06	448204	0.09852	0.052792	0.0620145	422713
rs1057868	0.000349711	156.796	C	T	-0.0290606	0.00232079	5.1e-36	448204	-0.080594	0.05767	0.162262	422713
rs10744299	5.31e-05	23.7803	C	T	-0.0120372	0.0024684	8.8e-07	448204	-0.047527	0.061615	0.440497	422713
rs10871777	0.000222513	99.7528	A	G	-0.0246756	0.00247061	1.9e-23	448204	0.036975	0.061274	0.546218	422713
rs10992783	6.14e-05	27.5033	C	T	0.011181	0.002132	1.6e-07	448204	0.081537	0.053248	0.125703	422713
rs11139656	5.73e-05	25.6861	G	A	-0.0120499	0.00237757	4.3e-07	448204	-0.02542	0.059688	0.670194	422713
rs11236225	5.83e-05	26.1315	A	G	0.013594	0.00265928	2.6e-07	448204	-0.059548	0.06752	0.377814	422713
rs1153598	5.38e-05	24.1327	A	G	-0.0150553	0.00306468	9.2e-07	448204	-0.11057	0.07655	0.148622	422713
rs115942789	4.74e-05	21.2368	A	G	-0.0287498	0.00623863	4.9e-06	448204	0.17577	0.15734	0.263937	422713
rs11716326	5.24e-05	23.4848	G	A	0.0129693	0.00267622	1.1e-06	448204	-0.026193	0.068464	0.702031	422713
rs117934594	4.37e-05	19.5696	G	A	0.0365623	0.00826497	9e-06	448204	0.24147	0.21264	0.256132	422713
rs117968677	8.84e-05	39.6373	G	A	0.0450128	0.00714962	2e-10	448204	0.2436	0.18396	0.185436	422713
rs1182580	4.57e-05	20.4988	C	T	-0.00953154	0.00210522	9.1e-06	448204	0.039322	0.052515	0.453992	422713
rs11876773	4.51e-05	20.213	C	T	0.0156871	0.0034892	6.5e-06	448204	-0.038136	0.087312	0.662272	422713
rs12322545	5.7e-05	25.5477	G	A	0.0149176	0.00295136	5.6e-07	448204	-0.093515	0.073966	0.206123	422713
rs12403951	4.59e-05	20.5702	A	G	-0.0104342	0.00230059	6.3e-06	448204	-0.098125	0.057516	0.0879993	422713
rs12514566	9.67e-05	43.3569	G	A	0.0146071	0.00221837	5.1e-11	448204	0.06066	0.055343	0.273047	422713
rs12604773	4.28e-05	19.1955	A	G	0.00973034	0.00222089	8.7e-06	448204	-0.0041251	0.055309	0.940547	422713
rs12989746	5.68e-05	25.4597	G	T	-0.0122192	0.00242167	3.1e-07	448204	-0.0057524	0.060336	0.924045	422713
rs13054099	9.46e-05	42.4039	T	C	0.0155424	0.00238679	6.9e-11	448204	0.0026137	0.059515	0.964971	422713
rs13166120	8.96e-05	40.1553	G	A	-0.0182613	0.00288177	1.4e-10	448204	-0.14163	0.072044	0.0493122	422713
rs13303360	4.24e-05	18.9993	G	A	-0.0122335	0.0028066	8.7e-06	448204	0.014525	0.070447	0.836648	422713
rs139512297	4.63e-05	20.7514	G	T	0.0443294	0.00973121	4.6e-06	448204	0.19723	0.2524	0.434556	422713
rs143357946	4.69e-05	21.0015	C	T	-0.0255876	0.00558346	3.7e-06	448204	-0.041279	0.13893	0.766374	422713
rs1467914	6.52e-05	29.2405	A	G	0.0163447	0.00302262	5.6e-08	448204	-0.011012	0.075229	0.883622	422713
rs1487441	7.33e-05	32.8367	G	A	-0.0120743	0.00210708	9.6e-09	448204	0.11789	0.052565	0.0249131	422713
rs1533434	4.85e-05	21.7352	A	G	-0.00987747	0.00211867	4.2e-06	448204	0.085082	0.052817	0.107205	422713
rs16826524	4.75e-05	21.2686	C	T	0.0116155	0.00251865	3.5e-06	448204	0.097114	0.062594	0.120784	422713
rs17144566	6.33e-05	28.3722	C	T	0.0140843	0.00264416	4.3e-08	448204	0.058176	0.066106	0.378837	422713
rs17687539	6.3e-05	28.23	A	G	0.0137324	0.00258458	1.2e-07	448204	-0.068928	0.064342	0.284046	422713
rs1870107	6.11e-05	27.367	T	C	0.0110436	0.00211104	1.3e-07	448204	0.036902	0.052614	0.483071	422713
rs1942965	4.88e-05	21.8801	T	C	0.00985445	0.00210672	2.7e-06	448204	-0.020557	0.052529	0.695542	422713
rs2048108	4.43e-05	19.8777	T	C	0.00948691	0.00212785	6.2e-06	448204	-2.5e-05	0.053812	0.999629	422713
rs210917	4.9e-05	21.9507	A	G	0.0126085	0.00269115	3.3e-06	448204	0.22233	0.066929	0.000894136	422713
rs211081	4.87e-05	21.8243	C	T	-0.00987065	0.00211288	2.8e-06	448204	-0.10013	0.052555	0.0567486	422713
rs2231142	0.000130029	58.2868	G	T	0.0251879	0.00329918	1.2e-14	448204	0.25779	0.082384	0.00175326	422713
rs2234233	4.5e-05	20.185	G	A	0.0125926	0.00280285	7e-06	448204	0.096333	0.070057	0.169111	422713
rs2322280	4.37e-05	19.5987	G	A	0.00932359	0.00210605	8.2e-06	448204	-0.070457	0.052416	0.178887	422713
rs2373834	4.29e-05	19.2475	A	G	0.0116207	0.00264877	9.6e-06	448204	-0.094072	0.065969	0.153867	422713
rs245771	4.88e-05	21.879	G	T	-0.0106166	0.00226971	3e-06	448204	0.043294	0.056611	0.444413	422713
rs2465037	0.000121411	54.4234	C	A	0.0163951	0.00222239	2.9e-13	448204	0.099658	0.055478	0.0724386	422713
rs2472297	0.00184772	829.685	C	T	-0.0685684	0.00238049	1.5e-182	448204	0.085835	0.059026	0.145894	422713
rs2613458	5.3e-05	23.7734	A	C	-0.0114678	0.00235198	6.6e-07	448204	-0.071354	0.059161	0.227779	422713
rs28490963	5.17e-05	23.1761	G	A	-0.0194606	0.00404236	2.6e-06	448204	0.12971	0.10096	0.198874	422713
rs28637922	5.37e-05	24.0913	G	T	-0.0109699	0.00223497	6e-07	448204	0.024399	0.055647	0.661053	422713
rs329122	7.41e-05	33.2273	G	A	0.0122708	0.00212875	7.3e-09	448204	0.025244	0.053072	0.63432	422713
rs34060476	0.000224342	100.573	A	G	-0.0309338	0.00308455	1.6e-23	448204	0.044752	0.07713	0.561769	422713
rs34276507	5.44e-05	24.3762	G	A	-0.0109812	0.00222416	7.9e-07	448204	-0.024273	0.055601	0.662433	422713
rs34715167	4.54e-05	20.3286	C	T	-0.00978202	0.00216957	8e-06	448204	-0.0085345	0.054034	0.874499	422713
rs35798887	4.26e-05	19.1042	C	T	0.0312682	0.00715381	9.7e-06	448204	-0.023659	0.18042	0.89567	422713
rs3857599	5.48e-05	24.5462	C	A	-0.0140978	0.0028455	5.5e-07	448204	-0.099835	0.071146	0.160545	422713
rs4244225	4.73e-05	21.2195	A	G	-0.0150734	0.00327222	3.6e-06	448204	0.036543	0.081408	0.653513	422713
rs4410790	0.00152058	682.563	T	C	-0.0568791	0.00217711	1.1e-150	448204	-0.10503	0.054259	0.0529025	422713
rs4420190	4.8e-05	21.5175	T	C	0.0115295	0.0024855	3.8e-06	448204	0.018	0.061972	0.771469	422713
rs45510500	4.58e-05	20.5457	C	T	-0.0208227	0.00459384	5.4e-06	448204	0.010072	0.11302	0.928989	422713
rs4577206	4.97e-05	22.2922	C	T	-0.0160082	0.00339051	1.6e-06	448204	0.077434	0.086077	0.368339	422713
rs4615895	8.46e-05	37.9346	G	A	-0.0147976	0.00240255	5.8e-10	448204	-0.096493	0.060029	0.107958	422713
rs4660846	5.16e-05	23.1327	C	T	-0.0107363	0.00223224	1e-06	448204	0.083886	0.055477	0.130512	422713
rs4860734	5.03e-05	22.5678	G	A	-0.0111891	0.00235532	2.1e-06	448204	-0.098655	0.059322	0.096304	422713
rs4925114	9.1e-05	40.7751	A	G	-0.0141622	0.00221785	2e-10	448204	0.17891	0.055523	0.0012718	422713
rs55780162	4.99e-05	22.3876	A	G	-0.0102109	0.00215804	3e-06	448204	-0.01424	0.053782	0.791185	422713
rs56113850	0.000172717	77.4254	T	C	-0.0186901	0.00212407	8.2e-19	448204	0.1059	0.052913	0.0453495	422713
rs574367	8.55e-05	38.33	G	T	-0.0159501	0.00257628	3.3e-10	448204	-0.057107	0.063937	0.371763	422713
rs57918684	6.14e-05	27.5257	G	A	-0.0152717	0.00291083	1.5e-07	448204	0.15623	0.07244	0.0310305	422713
rs58115360	5.65e-05	25.316	C	T	0.0116574	0.00231688	4.8e-07	448204	0.07567	0.057548	0.188543	422713
rs6030315	5.92e-05	26.5254	C	A	0.0110703	0.00214945	2.5e-07	448204	0.056486	0.053643	0.292342	422713
rs6040062	4.4e-05	19.7016	G	A	-0.0149687	0.00337235	6.6e-06	448204	0.1072	0.084209	0.20301	422713
rs6062357	0.000105576	47.3243	C	T	-0.0147077	0.00213797	4e-12	448204	0.086971	0.054131	0.108125	422713
rs6063085	0.000103152	46.2376	A	C	-0.0147547	0.00216986	6.7e-12	448204	0.0040481	0.053947	0.940184	422713
rs62220377	4.74e-05	21.2496	A	C	0.0221745	0.00481036	5.5e-06	448204	0.1064	0.12171	0.382004	422713
rs62256289	4.83e-05	21.6372	C	T	-0.0103203	0.00221866	4.2e-06	448204	-0.14593	0.055489	0.00854123	422713
rs62508259	4.49e-05	20.137	T	C	0.00998669	0.00222548	9.2e-06	448204	-0.031745	0.055382	0.566509	422713
rs627933	7.12e-05	31.8947	A	G	0.0127799	0.00226291	1.1e-08	448204	-0.012671	0.056272	0.821844	422713
rs630194	7.26e-05	32.5448	T	C	0.012602	0.00220901	9.8e-09	448204	-0.028222	0.05505	0.608188	422713
rs6595449	5.34e-05	23.9134	A	C	0.0103892	0.00212452	1.3e-06	448204	-0.028245	0.053035	0.594329	422713
rs66475668	5.38e-05	24.1208	T	C	-0.0194134	0.0039528	1.1e-06	448204	0.21386	0.099488	0.0315864	422713
rs6695123	6.42e-05	28.7626	T	C	0.0117975	0.00219976	7.5e-08	448204	-0.19102	0.054865	0.000498359	422713
rs6733007	5.26e-05	23.5778	C	T	-0.0109153	0.00224793	1.3e-06	448204	0.11703	0.056155	0.0371553	422713
rs6961484	4.57e-05	20.4884	T	C	0.00956287	0.00211268	7.3e-06	448204	0.014516	0.052889	0.78373	422713
rs7016815	4.63e-05	20.7655	T	G	0.0111554	0.00244801	4.4e-06	448204	-0.033801	0.061063	0.579892	422713
rs71532543	4.64e-05	20.7788	G	A	-0.0097886	0.00214738	6.4e-06	448204	0.035184	0.053625	0.511752	422713
rs7198453	5.47e-05	24.5359	G	A	0.0107752	0.00217532	8.4e-07	448204	0.058722	0.055479	0.289848	422713
rs723145	4.4e-05	19.7139	A	G	-0.01161	0.00261484	6.8e-06	448204	0.021573	0.065148	0.74054	422713
rs72865722	4.6e-05	20.6222	G	A	0.0135978	0.00299433	5.4e-06	448204	-0.031166	0.07566	0.680397	422713
rs730632	4.77e-05	21.3903	C	T	-0.0128078	0.00276927	4.3e-06	448204	-0.066595	0.070035	0.341664	422713
rs74359090	5.19e-05	23.2709	T	C	-0.0363341	0.00753194	1.3e-06	448204	0.0039292	0.18659	0.983199	422713
rs74692183	5.76e-05	25.8205	C	T	0.0270169	0.00531682	3.9e-07	448204	-0.076826	0.13146	0.558947	422713
rs75347775	8.02e-05	35.9496	G	A	-0.0146425	0.00244212	1.4e-09	448204	-0.025219	0.060888	0.678737	422713
rs7568760	4.68e-05	20.9719	G	A	0.0119493	0.00260929	5.6e-06	448204	-0.086173	0.065194	0.186237	422713
rs76881016	5.82e-05	26.1043	A	G	-0.0207512	0.0040615	3e-07	448204	0.13623	0.10114	0.177998	422713
rs7736449	6.54e-05	29.3216	G	A	0.0184369	0.00340481	5.4e-08	448204	-0.095598	0.085241	0.262074	422713
rs7774229	5.71e-05	25.5831	G	A	0.0203096	0.00401535	5.2e-07	448204	0.06822	0.10078	0.498457	422713
rs787498	5.72e-05	25.6401	C	T	0.0132641	0.00261949	3.1e-07	448204	-0.093493	0.06544	0.153095	422713
rs78845572	4.71e-05	21.1102	C	T	0.0168046	0.00365747	5.6e-06	448204	0.11929	0.091563	0.192637	422713
rs79687974	4.93e-05	22.1158	T	C	0.011097	0.00235968	2.1e-06	448204	-0.026065	0.058896	0.658084	422713
rs7991723	5.46e-05	24.4933	C	T	-0.0110762	0.00223803	6.8e-07	448204	0.043204	0.056261	0.442534	422713
rs7998265	6.16e-05	27.6095	C	T	0.0121108	0.00230485	1.6e-07	448204	0.047335	0.057347	0.409137	422713
rs80055580	4.5e-05	20.1888	G	T	0.0168525	0.00375066	8.2e-06	448204	-0.17121	0.098775	0.0830364	422713
rs8056750	8.61e-05	38.6133	C	T	-0.0140255	0.00225709	5.8e-10	448204	-0.010951	0.057684	0.849431	422713
rs830355	5.25e-05	23.5312	T	C	-0.0161424	0.00332771	1.3e-06	448204	-0.054415	0.083328	0.513742	422713
rs907188	5.13e-05	22.9951	G	T	0.0137319	0.0028636	1.9e-06	448204	-0.020107	0.071621	0.778909	422713
rs9296406	6e-05	26.8944	T	C	-0.0109191	0.0021055	2.8e-07	448204	-0.019251	0.052465	0.713671	422713
rs9650210	5.84e-05	26.1641	C	A	-0.0170007	0.00332363	3.5e-07	448204	-0.16696	0.082836	0.0438472	422713
rs9728268	4.77e-05	21.3915	T	C	-0.0111534	0.00241149	3.8e-06	448204	-0.18257	0.060259	0.00244752	422713
	coffee consumption								BMI
SNP	R²	F	EA	OA	beta.exp	se.exp	pval.exp	samplesize.exp	beta.out	se.out	pval.out	samplesize.out
rs10193706	6.36e-05	28.5153	A	C	-0.0112766	0.00211173	1.1e-07	448204	-0.00264	0.00293	0.37	334487
rs10224022	5.4e-05	24.1874	C	T	0.0105601	0.0021472	1.2e-06	448204	-0.000756	0.00291	0.79	334487
rs10421571	4.67e-05	20.9478	A	C	-0.00966012	0.00211063	5e-06	448204	0.0028	0.00294	0.34	334487
rs1057868	0.000349711	156.796	C	T	-0.0290606	0.00232079	5.1e-36	448204	-0.00514	0.00307	0.094	334487
rs10744299	5.31e-05	23.7803	C	T	-0.0120372	0.0024684	8.8e-07	448204	-0.00095	0.00338	0.78	334487
rs10992783	6.14e-05	27.5033	C	T	0.011181	0.002132	1.6e-07	448204	-0.00195	0.00282	0.49	334487
rs10997940	6.01e-05	26.953	C	T	0.0111263	0.00214312	2.4e-07	448204	0.00464	0.00282	0.1	334487
rs11060255	6.65e-05	29.8062	G	A	-0.0115506	0.00211568	3e-08	448204	-0.00122	0.00282	0.66	334487
rs11127048	0.000223675	100.274	G	A	-0.0219176	0.00218876	2.7e-23	448204	-0.0106	0.00283	0.00017	334487
rs11139656	5.73e-05	25.6861	G	A	-0.0120499	0.00237757	4.3e-07	448204	-0.00299	0.0031	0.33	334487
rs11236225	5.83e-05	26.1315	A	G	0.013594	0.00265928	2.6e-07	448204	-0.00103	0.00371	0.78	334487
rs1153598	5.38e-05	24.1327	A	G	-0.0150553	0.00306468	9.2e-07	448204	0.00326	0.0041	0.43	334487
rs115942789	4.74e-05	21.2368	A	G	-0.0287498	0.00623863	4.9e-06	448204	-0.00239	0.00906	0.79	334487
rs11716326	5.24e-05	23.4848	G	A	0.0129693	0.00267622	1.1e-06	448204	0.00373	0.00364	0.31	334487
rs117810762	7.45e-05	33.4028	G	A	-0.0464751	0.00804133	8.3e-09	448204	-0.0228	0.0159	0.15	334487
rs117934594	4.37e-05	19.5696	G	A	0.0365623	0.00826497	9e-06	448204	-0.0115	0.0107	0.28	334487
rs117968677	8.84e-05	39.6373	G	A	0.0450128	0.00714962	2e-10	448204	0.00562	0.00863	0.51	334487
rs1182580	4.57e-05	20.4988	C	T	-0.00953154	0.00210522	9.1e-06	448204	0.00208	0.00282	0.46	334487
rs11876773	4.51e-05	20.213	C	T	0.0156871	0.0034892	6.5e-06	448204	-7.96e-05	0.00468	0.99	334487
rs12322545	5.7e-05	25.5477	G	A	0.0149176	0.00295136	5.6e-07	448204	0.0115	0.00395	0.0036	334487
rs12403951	4.59e-05	20.5702	A	G	-0.0104342	0.00230059	6.3e-06	448204	-0.00483	0.00302	0.11	334487
rs12514566	9.67e-05	43.3569	G	A	0.0146071	0.00221837	5.1e-11	448204	0.000973	0.00271	0.72	334487
rs12604773	4.28e-05	19.1955	A	G	0.00973034	0.00222089	8.7e-06	448204	-0.000425	0.00289	0.88	334487
rs12989746	5.68e-05	25.4597	G	T	-0.0122192	0.00242167	3.1e-07	448204	0.000412	0.00313	0.9	334487
rs13166120	8.96e-05	40.1553	G	A	-0.0182613	0.00288177	1.4e-10	448204	-0.0173	0.00362	1.7e-06	334487
rs13303360	4.24e-05	18.9993	G	A	-0.0122335	0.0028066	8.7e-06	448204	-0.0129	0.0056	0.021	334487
rs139512297	4.63e-05	20.7514	G	T	0.0443294	0.00973121	4.6e-06	448204	0.00871	0.0129	0.5	334487
rs1410815	4.53e-05	20.2873	C	T	-0.0132737	0.00294699	5.8e-06	448204	0.00661	0.00476	0.16	334487
rs142649516	6.29e-05	28.1722	C	A	0.0666819	0.0125631	1.1e-07	448204	0.00699	0.012	0.56	334487
rs143357946	4.69e-05	21.0015	C	T	-0.0255876	0.00558346	3.7e-06	448204	0.00412	0.0071	0.56	334487
rs1467914	6.52e-05	29.2405	A	G	0.0163447	0.00302262	5.6e-08	448204	0.00574	0.00407	0.16	334487
rs150962310	4.57e-05	20.4702	G	A	0.0662876	0.0146511	4.3e-06	448204	0.00204	0.0182	0.91	334487
rs16826524	4.75e-05	21.2686	C	T	0.0116155	0.00251865	3.5e-06	448204	0.00463	0.00428	0.28	334487
rs17687539	6.3e-05	28.23	A	G	0.0137324	0.00258458	1.2e-07	448204	-0.00116	0.00359	0.75	334487
rs184120359	4.94e-05	22.1427	G	A	-0.0178433	0.00379192	2.4e-06	448204	-0.00957	0.011	0.38	334487
rs186568706	5.9e-05	26.4415	C	T	-0.0114206	0.00222098	2e-07	448204	-0.00815	0.00391	0.037	334487
rs1870107	6.11e-05	27.367	T	C	0.0110436	0.00211104	1.3e-07	448204	0.00284	0.00282	0.31	334487
rs191038950	4.91e-05	21.9892	A	G	0.0105051	0.00224024	2.2e-06	448204	-0.00241	0.00304	0.43	334487
rs1942965	4.88e-05	21.8801	T	C	0.00985445	0.00210672	2.7e-06	448204	0.00257	0.00283	0.36	334487
rs2048108	4.43e-05	19.8777	T	C	0.00948691	0.00212785	6.2e-06	448204	0.00112	0.00312	0.72	334487
rs210917	4.9e-05	21.9507	A	G	0.0126085	0.00269115	3.3e-06	448204	0.00671	0.00366	0.067	334487
rs211081	4.87e-05	21.8243	C	T	-0.00987065	0.00211288	2.8e-06	448204	-0.000753	0.00294	0.8	334487
rs2189234	8.51e-05	38.164	T	G	-0.0133307	0.00215787	4.6e-10	448204	-0.00285	0.00298	0.34	334487
rs2231142	0.000130029	58.2868	G	T	0.0251879	0.00329918	1.2e-14	448204	0.0123	0.00404	0.0023	334487
rs2234233	4.5e-05	20.185	G	A	0.0125926	0.00280285	7e-06	448204	7.46e-05	0.00389	0.98	334487
rs2322280	4.37e-05	19.5987	G	A	0.00932359	0.00210605	8.2e-06	448204	0.0024	0.00286	0.4	334487
rs2373834	4.29e-05	19.2475	A	G	0.0116207	0.00264877	9.6e-06	448204	-0.00315	0.00356	0.38	334487
rs245771	4.88e-05	21.879	G	T	-0.0106166	0.00226971	3e-06	448204	-0.0107	0.00296	0.00031	334487
rs2465037	0.000121411	54.4234	C	A	0.0163951	0.00222239	2.9e-13	448204	0.015	0.003	5.8e-07	334487
rs2613458	5.3e-05	23.7734	A	C	-0.0114678	0.00235198	6.6e-07	448204	-0.00172	0.00303	0.57	334487
rs28490963	5.17e-05	23.1761	G	A	-0.0194606	0.00404236	2.6e-06	448204	-0.00495	0.00511	0.33	334487
rs28637922	5.37e-05	24.0913	G	T	-0.0109699	0.00223497	6e-07	448204	-0.0119	0.00304	9.6e-05	334487
rs329122	7.41e-05	33.2273	G	A	0.0122708	0.00212875	7.3e-09	448204	0.00934	0.00253	0.00022	334487
rs34060476	0.000224342	100.573	A	G	-0.0309338	0.00308455	1.6e-23	448204	-0.00743	0.00429	0.084	334487
rs34276507	5.44e-05	24.3762	G	A	-0.0109812	0.00222416	7.9e-07	448204	0.00124	0.0032	0.7	334487
rs34281672	6.18e-05	27.7215	C	T	0.0114594	0.00217647	6.5e-08	448204	0.00807	0.00288	0.005	334487
rs34715167	4.54e-05	20.3286	C	T	-0.00978202	0.00216957	8e-06	448204	0.000924	0.00284	0.74	334487
rs35798887	4.26e-05	19.1042	C	T	0.0312682	0.00715381	9.7e-06	448204	-0.00317	0.012	0.79	334487
rs4244225	4.73e-05	21.2195	A	G	-0.0150734	0.00327222	3.6e-06	448204	-0.0114	0.00455	0.012	334487
rs4420190	4.8e-05	21.5175	T	C	0.0115295	0.0024855	3.8e-06	448204	0.0108	0.00329	0.0011	334487
rs4493494	5.9e-05	26.4512	G	A	-0.0109573	0.00213049	2.9e-07	448204	-0.00761	0.00277	0.006	334487
rs45510500	4.58e-05	20.5457	C	T	-0.0208227	0.00459384	5.4e-06	448204	0.0122	0.00651	0.062	334487
rs4577206	4.97e-05	22.2922	C	T	-0.0160082	0.00339051	1.6e-06	448204	-0.0155	0.00504	0.0021	334487
rs4615895	8.46e-05	37.9346	G	A	-0.0147976	0.00240255	5.8e-10	448204	-0.00938	0.00331	0.0046	334487
rs4860734	5.03e-05	22.5678	G	A	-0.0111891	0.00235532	2.1e-06	448204	-0.00445	0.00301	0.14	334487
rs4925114	9.1e-05	40.7751	A	G	-0.0141622	0.00221785	2e-10	448204	-0.00665	0.00308	0.031	334487
rs55780162	4.99e-05	22.3876	A	G	-0.0102109	0.00215804	3e-06	448204	0.00525	0.00283	0.064	334487
rs56113850	0.000172717	77.4254	T	C	-0.0186901	0.00212407	8.2e-19	448204	-0.00769	0.00281	0.0062	334487
rs56349356	5.23e-05	23.4291	G	A	0.037028	0.00764983	1.5e-06	448204	0.0067	0.0107	0.53	334487
rs56404105	5.85e-05	26.2239	T	C	-0.0179024	0.00349592	2.7e-07	448204	0.00467	0.00361	0.2	334487
rs57800446	4.69e-05	21.0172	G	A	0.00989908	0.00215927	4.7e-06	448204	0.00094	0.00299	0.75	334487
rs57918684	6.14e-05	27.5257	G	A	-0.0152717	0.00291083	1.5e-07	448204	0.00524	0.00375	0.16	334487
rs58115360	5.65e-05	25.316	C	T	0.0116574	0.00231688	4.8e-07	448204	0.0038	0.0031	0.22	334487
rs6030315	5.92e-05	26.5254	C	A	0.0110703	0.00214945	2.5e-07	448204	-0.00285	0.00288	0.32	334487
rs6040062	4.4e-05	19.7016	G	A	-0.0149687	0.00337235	6.6e-06	448204	-0.006	0.00441	0.17	334487
rs6062357	0.000105576	47.3243	C	T	-0.0147077	0.00213797	4e-12	448204	-0.00044	0.00279	0.87	334487
rs6063085	0.000103152	46.2376	A	C	-0.0147547	0.00216986	6.7e-12	448204	-0.00722	0.00287	0.012	334487
rs62220377	4.74e-05	21.2496	A	C	0.0221745	0.00481036	5.5e-06	448204	-4.76e-05	0.00755	0.99	334487
rs62256289	4.83e-05	21.6372	C	T	-0.0103203	0.00221866	4.2e-06	448204	0.00539	0.00291	0.064	334487
rs6227	8.27e-05	37.076	C	T	0.013657	0.00224289	1.4e-09	448204	0.00571	0.00298	0.055	334487
rs62508259	4.49e-05	20.137	T	C	0.00998669	0.00222548	9.2e-06	448204	0.00795	0.00291	0.0063	334487
rs627933	7.12e-05	31.8947	A	G	0.0127799	0.00226291	1.1e-08	448204	1.84e-05	0.00306	1	334487
rs630194	7.26e-05	32.5448	T	C	0.012602	0.00220901	9.8e-09	448204	0.00656	0.00304	0.031	334487
rs6595449	5.34e-05	23.9134	A	C	0.0103892	0.00212452	1.3e-06	448204	0.0144	0.00279	2.4e-07	334487
rs66475668	5.38e-05	24.1208	T	C	-0.0194134	0.0039528	1.1e-06	448204	-0.00404	0.00487	0.41	334487
rs6695123	6.42e-05	28.7626	T	C	0.0117975	0.00219976	7.5e-08	448204	-0.00625	0.0029	0.031	334487
rs6733007	5.26e-05	23.5778	C	T	-0.0109153	0.00224793	1.3e-06	448204	-0.00109	0.00304	0.72	334487
rs6961484	4.57e-05	20.4884	T	C	0.00956287	0.00211268	7.3e-06	448204	-0.00663	0.00276	0.017	334487
rs7016815	4.63e-05	20.7655	T	G	0.0111554	0.00244801	4.4e-06	448204	0.00125	0.00325	0.7	334487
rs71532543	4.64e-05	20.7788	G	A	-0.0097886	0.00214738	6.4e-06	448204	-0.00506	0.00284	0.075	334487
rs7198453	5.47e-05	24.5359	G	A	0.0107752	0.00217532	8.4e-07	448204	0.001	0.00294	0.73	334487
rs7209484	8.97e-05	40.1971	T	C	0.0156335	0.0024658	1.9e-10	448204	0.00871	0.00331	0.0085	334487
rs723145	4.4e-05	19.7139	A	G	-0.01161	0.00261484	6.8e-06	448204	-0.00532	0.0036	0.14	334487
rs72865722	4.6e-05	20.6222	G	A	0.0135978	0.00299433	5.4e-06	448204	0.000136	0.00416	0.97	334487
rs730632	4.77e-05	21.3903	C	T	-0.0128078	0.00276927	4.3e-06	448204	0.000984	0.00371	0.79	334487
rs7306710	4.96e-05	22.2436	T	C	0.0099753	0.00211506	2.4e-06	448204	0.00601	0.00279	0.031	334487
rs74359090	5.19e-05	23.2709	T	C	-0.0363341	0.00753194	1.3e-06	448204	-0.0106	0.00864	0.22	334487
rs74692183	5.76e-05	25.8205	C	T	0.0270169	0.00531682	3.9e-07	448204	0.00846	0.00667	0.21	334487
rs75347775	8.02e-05	35.9496	G	A	-0.0146425	0.00244212	1.4e-09	448204	-0.0101	0.00356	0.0046	334487
rs7568760	4.68e-05	20.9719	G	A	0.0119493	0.00260929	5.6e-06	448204	-0.00433	0.00342	0.2	334487
rs76881016	5.82e-05	26.1043	A	G	-0.0207512	0.0040615	3e-07	448204	-0.00418	0.00543	0.44	334487
rs7733412	5.34e-05	23.9264	C	T	-0.0129553	0.00264855	1.4e-06	448204	-0.00903	0.00323	0.0052	334487
rs7736449	6.54e-05	29.3216	G	A	0.0184369	0.00340481	5.4e-08	448204	0.0104	0.00518	0.044	334487
rs7774229	5.71e-05	25.5831	G	A	0.0203096	0.00401535	5.2e-07	448204	-0.00467	0.00513	0.36	334487
rs787498	5.72e-05	25.6401	C	T	0.0132641	0.00261949	3.1e-07	448204	0.00274	0.00352	0.44	334487
rs78845572	4.71e-05	21.1102	C	T	0.0168046	0.00365747	5.6e-06	448204	0.0112	0.00482	0.02	334487
rs79687974	4.93e-05	22.1158	T	C	0.011097	0.00235968	2.1e-06	448204	0.000909	0.00317	0.77	334487
rs7991723	5.46e-05	24.4933	C	T	-0.0110762	0.00223803	6.8e-07	448204	-0.00193	0.00308	0.53	334487
rs7998265	6.16e-05	27.6095	C	T	0.0121108	0.00230485	1.6e-07	448204	0.00375	0.00317	0.24	334487
rs80055580	4.5e-05	20.1888	G	T	0.0168525	0.00375066	8.2e-06	448204	-0.00671	0.00611	0.27	334487
rs8056750	8.61e-05	38.6133	C	T	-0.0140255	0.00225709	5.8e-10	448204	-0.00569	0.00353	0.11	334487
rs830355	5.25e-05	23.5312	T	C	-0.0161424	0.00332771	1.3e-06	448204	0.000701	0.00415	0.87	334487
rs907188	5.13e-05	22.9951	G	T	0.0137319	0.0028636	1.9e-06	448204	-0.00146	0.00356	0.68	334487
rs9296406	6e-05	26.8944	T	C	-0.0109191	0.0021055	2.8e-07	448204	-0.00339	0.00277	0.22	334487
rs9650210	5.84e-05	26.1641	C	A	-0.0170007	0.00332363	3.5e-07	448204	-0.00661	0.00444	0.14	334487
rs9728268	4.77e-05	21.3915	T	C	-0.0111534	0.00241149	3.8e-06	448204	-0.00828	0.00302	0.0062	334487
	coffee consumption								WHRadjBMI(man)
SNP	R²	F	EA	OA	beta.exp	se.exp	pval.exp	samplesize.exp	beta.out	se.out	pval.out	samplesize.out
rs10193706	6.36e-05	28.5153	A	C	-0.0112766	0.00211173	1.1e-07	448204	-0.007171	0.00313411	0.022	186825
rs10224022	5.4e-05	24.1874	C	T	0.0105601	0.0021472	1.2e-06	448204	0.00645063	0.00319273	0.043	186825
rs10421571	4.67e-05	20.9478	A	C	-0.00966012	0.00211063	5e-06	448204	0.00592662	0.00314385	0.059	186825
rs1057868	0.000349711	156.796	C	T	-0.0290606	0.00232079	5.1e-36	448204	0.00918517	0.00344703	0.0077	186825
rs10744299	5.31e-05	23.7803	C	T	-0.0120372	0.0024684	8.8e-07	448204	0.00624987	0.00368018	0.089	186825
rs10871777	0.000222513	99.7528	A	G	-0.0246756	0.00247061	1.9e-23	448204	0.012002	0.00367755	0.0011	186825
rs10992783	6.14e-05	27.5033	C	T	0.011181	0.002132	1.6e-07	448204	-0.0028474	0.00317908	0.37	186825
rs10997940	6.01e-05	26.953	C	T	0.0111263	0.00214312	2.4e-07	448204	0.00218052	0.0031875	0.49	186825
rs11060255	6.65e-05	29.8062	G	A	-0.0115506	0.00211568	3e-08	448204	0.00436395	0.00315006	0.17	186825
rs11127048	0.000223675	100.274	G	A	-0.0219176	0.00218876	2.7e-23	448204	0.00576811	0.0032556	0.076	186825
rs11139656	5.73e-05	25.6861	G	A	-0.0120499	0.00237757	4.3e-07	448204	0.00209735	0.00354085	0.55	186825
rs11204603	5.58e-05	25.0044	G	A	-0.0116097	0.00232173	6.9e-07	448204	-0.000729103	0.00345282	0.83	186825
rs11236225	5.83e-05	26.1315	A	G	0.013594	0.00265928	2.6e-07	448204	-0.00386924	0.0039602	0.33	186825
rs1153598	5.38e-05	24.1327	A	G	-0.0150553	0.00306468	9.2e-07	448204	0.00375752	0.00456227	0.41	186825
rs115942789	4.74e-05	21.2368	A	G	-0.0287498	0.00623863	4.9e-06	448204	0.000227773	0.00936842	0.98	186825
rs11716326	5.24e-05	23.4848	G	A	0.0129693	0.00267622	1.1e-06	448204	-0.00605532	0.00396225	0.13	186825
rs117810762	7.45e-05	33.4028	G	A	-0.0464751	0.00804133	8.3e-09	448204	0.0183337	0.0119948	0.13	186825
rs117934594	4.37e-05	19.5696	G	A	0.0365623	0.00826497	9e-06	448204	-0.0120878	0.0124018	0.33	186825
rs117968677	8.84e-05	39.6373	G	A	0.0450128	0.00714962	2e-10	448204	-0.0063972	0.0106305	0.55	186825
rs1182580	4.57e-05	20.4988	C	T	-0.00953154	0.00210522	9.1e-06	448204	0.00331944	0.00312764	0.29	186825
rs11876773	4.51e-05	20.213	C	T	0.0156871	0.0034892	6.5e-06	448204	0.00171357	0.00520745	0.74	186825
rs12322545	5.7e-05	25.5477	G	A	0.0149176	0.00295136	5.6e-07	448204	-0.00181115	0.00438591	0.68	186825
rs12403951	4.59e-05	20.5702	A	G	-0.0104342	0.00230059	6.3e-06	448204	-0.00141102	0.00341804	0.68	186825
rs12514566	9.67e-05	43.3569	G	A	0.0146071	0.00221837	5.1e-11	448204	0.0020523	0.00330054	0.53	186825
rs12604773	4.28e-05	19.1955	A	G	0.00973034	0.00222089	8.7e-06	448204	-0.00272907	0.00330578	0.41	186825
rs12989746	5.68e-05	25.4597	G	T	-0.0122192	0.00242167	3.1e-07	448204	0.00784605	0.00359195	0.029	186825
rs13054099	9.46e-05	42.4039	T	C	0.0155424	0.00238679	6.9e-11	448204	0.00161728	0.00355541	0.65	186825
rs13166120	8.96e-05	40.1553	G	A	-0.0182613	0.00288177	1.4e-10	448204	0.00044435	0.00428948	0.92	186825
rs13271359	8.08e-05	36.2298	C	T	0.0144948	0.00240812	1.4e-09	448204	-0.000393949	0.00358018	0.91	186825
rs13303360	4.24e-05	18.9993	G	A	-0.0122335	0.0028066	8.7e-06	448204	0.00236617	0.00417082	0.57	186825
rs13387090	0.000177657	79.6404	G	T	0.0250305	0.0028048	3.5e-19	448204	-0.0105256	0.00417194	0.012	186825
rs139512297	4.63e-05	20.7514	G	T	0.0443294	0.00973121	4.6e-06	448204	0.0307018	0.0144768	0.034	186825
rs140590745	5.15e-05	23.0757	A	C	0.0178546	0.00371682	1.4e-06	448204	-0.00331	0.00551485	0.55	186825
rs1410815	4.53e-05	20.2873	C	T	-0.0132737	0.00294699	5.8e-06	448204	-0.00870096	0.00438197	0.047	186825
rs143357946	4.69e-05	21.0015	C	T	-0.0255876	0.00558346	3.7e-06	448204	0.00425064	0.00834788	0.61	186825
rs1467914	6.52e-05	29.2405	A	G	0.0163447	0.00302262	5.6e-08	448204	-0.0106701	0.004457	0.017	186825
rs1487441	7.33e-05	32.8367	G	A	-0.0120743	0.00210708	9.6e-09	448204	0.00835519	0.00313454	0.0077	186825
rs1533434	4.85e-05	21.7352	A	G	-0.00987747	0.00211867	4.2e-06	448204	0.00268495	0.00315262	0.39	186825
rs16826524	4.75e-05	21.2686	C	T	0.0116155	0.00251865	3.5e-06	448204	-0.00398319	0.00373293	0.29	186825
rs17144566	6.33e-05	28.3722	C	T	0.0140843	0.00264416	4.3e-08	448204	0.00489209	0.00394317	0.21	186825
rs17687539	6.3e-05	28.23	A	G	0.0137324	0.00258458	1.2e-07	448204	-0.00122364	0.00385084	0.75	186825
rs184120359	4.94e-05	22.1427	G	A	-0.0178433	0.00379192	2.4e-06	448204	-0.000707662	0.00562199	0.9	186825
rs1870107	6.11e-05	27.367	T	C	0.0110436	0.00211104	1.3e-07	448204	-0.0014549	0.00313854	0.64	186825
rs191038950	4.91e-05	21.9892	A	G	0.0105051	0.00224024	2.2e-06	448204	-0.00130519	0.0033331	0.7	186825
rs1942965	4.88e-05	21.8801	T	C	0.00985445	0.00210672	2.7e-06	448204	0.00111537	0.00313756	0.72	186825
rs2048108	4.43e-05	19.8777	T	C	0.00948691	0.00212785	6.2e-06	448204	-0.00208294	0.00315981	0.51	186825
rs210917	4.9e-05	21.9507	A	G	0.0126085	0.00269115	3.3e-06	448204	-0.0040305	0.0039989	0.31	186825
rs211081	4.87e-05	21.8243	C	T	-0.00987065	0.00211288	2.8e-06	448204	-0.000735781	0.00314149	0.81	186825
rs2189234	8.51e-05	38.164	T	G	-0.0133307	0.00215787	4.6e-10	448204	0.0102099	0.00320686	0.0015	186825
rs2231142	0.000130029	58.2868	G	T	0.0251879	0.00329918	1.2e-14	448204	0.00647662	0.00489424	0.19	186825
rs2234233	4.5e-05	20.185	G	A	0.0125926	0.00280285	7e-06	448204	0.00535513	0.00417458	0.2	186825
rs2322280	4.37e-05	19.5987	G	A	0.00932359	0.00210605	8.2e-06	448204	0.00179207	0.00313071	0.57	186825
rs2373834	4.29e-05	19.2475	A	G	0.0116207	0.00264877	9.6e-06	448204	-0.00893358	0.00394763	0.024	186825
rs245771	4.88e-05	21.879	G	T	-0.0106166	0.00226971	3e-06	448204	-0.000239262	0.00337431	0.94	186825
rs2465037	0.000121411	54.4234	C	A	0.0163951	0.00222239	2.9e-13	448204	0.00320647	0.0033073	0.33	186825
rs2613458	5.3e-05	23.7734	A	C	-0.0114678	0.00235198	6.6e-07	448204	0.00459549	0.00351005	0.19	186825
rs28490963	5.17e-05	23.1761	G	A	-0.0194606	0.00404236	2.6e-06	448204	0.0021932	0.0060337	0.72	186825
rs28637922	5.37e-05	24.0913	G	T	-0.0109699	0.00223497	6e-07	448204	-0.000911164	0.00332104	0.78	186825
rs329122	7.41e-05	33.2273	G	A	0.0122708	0.00212875	7.3e-09	448204	-0.00719269	0.00316812	0.023	186825
rs34060476	0.000224342	100.573	A	G	-0.0309338	0.00308455	1.6e-23	448204	0.00816446	0.00459006	0.075	186825
rs34276507	5.44e-05	24.3762	G	A	-0.0109812	0.00222416	7.9e-07	448204	0.000146036	0.00331128	0.96	186825
rs34715167	4.54e-05	20.3286	C	T	-0.00978202	0.00216957	8e-06	448204	0.00197507	0.00322756	0.54	186825
rs35798887	4.26e-05	19.1042	C	T	0.0312682	0.00715381	9.7e-06	448204	0.00837016	0.0105582	0.43	186825
rs3857599	5.48e-05	24.5462	C	A	-0.0140978	0.0028455	5.5e-07	448204	0.00214756	0.00424713	0.61	186825
rs4244225	4.73e-05	21.2195	A	G	-0.0150734	0.00327222	3.6e-06	448204	-0.00641193	0.0048542	0.19	186825
rs4410790	0.00152058	682.563	T	C	-0.0568791	0.00217711	1.1e-150	448204	-0.00380729	0.00324761	0.24	186825
rs4420190	4.8e-05	21.5175	T	C	0.0115295	0.0024855	3.8e-06	448204	0.00355652	0.0037029	0.34	186825
rs4493494	5.9e-05	26.4512	G	A	-0.0109573	0.00213049	2.9e-07	448204	0.00179246	0.00316843	0.57	186825
rs45510500	4.58e-05	20.5457	C	T	-0.0208227	0.00459384	5.4e-06	448204	0.00397596	0.00681765	0.56	186825
rs4577206	4.97e-05	22.2922	C	T	-0.0160082	0.00339051	1.6e-06	448204	0.00564558	0.00502965	0.26	186825
rs4615895	8.46e-05	37.9346	G	A	-0.0147976	0.00240255	5.8e-10	448204	0.00372617	0.00357297	0.3	186825
rs4637326	5.64e-05	25.2984	A	C	0.0112871	0.00224406	5.6e-07	448204	-0.00752792	0.00333955	0.024	186825
rs4660846	5.16e-05	23.1327	C	T	-0.0107363	0.00223224	1e-06	448204	-0.00602252	0.00331365	0.069	186825
rs4860734	5.03e-05	22.5678	G	A	-0.0111891	0.00235532	2.1e-06	448204	0.00396906	0.00351445	0.26	186825
rs547462544	4.64e-05	20.8119	T	C	-0.0385645	0.00845338	3.3e-06	448204	-0.00635653	0.0124926	0.61	186825
rs55780162	4.99e-05	22.3876	A	G	-0.0102109	0.00215804	3e-06	448204	-0.00289102	0.00321247	0.37	186825
rs56113850	0.000172717	77.4254	T	C	-0.0186901	0.00212407	8.2e-19	448204	-0.00217467	0.00316165	0.49	186825
rs56349356	5.23e-05	23.4291	G	A	0.037028	0.00764983	1.5e-06	448204	0.00766813	0.0112683	0.5	186825
rs563738408	5.62e-05	25.2061	G	A	0.0300038	0.00597616	4.2e-07	448204	-0.0226206	0.0089136	0.011	186825
rs56404105	5.85e-05	26.2239	T	C	-0.0179024	0.00349592	2.7e-07	448204	0.0110225	0.00519427	0.034	186825
rs574367	8.55e-05	38.33	G	T	-0.0159501	0.00257628	3.3e-10	448204	0.00166489	0.00381048	0.66	186825
rs57800446	4.69e-05	21.0172	G	A	0.00989908	0.00215927	4.7e-06	448204	0.00277229	0.00320586	0.39	186825
rs57918684	6.14e-05	27.5257	G	A	-0.0152717	0.00291083	1.5e-07	448204	0.00120285	0.00434467	0.78	186825
rs58115360	5.65e-05	25.316	C	T	0.0116574	0.00231688	4.8e-07	448204	0.00572521	0.00344157	0.096	186825
rs6030315	5.92e-05	26.5254	C	A	0.0110703	0.00214945	2.5e-07	448204	0.00383321	0.00319818	0.23	186825
rs6040062	4.4e-05	19.7016	G	A	-0.0149687	0.00337235	6.6e-06	448204	0.00566794	0.0050369	0.26	186825
rs6047535	5.54e-05	24.8104	C	T	0.0152705	0.00306574	4.4e-07	448204	0.0111481	0.00456865	0.015	186825
rs6062357	0.000105576	47.3243	C	T	-0.0147077	0.00213797	4e-12	448204	-0.00141697	0.00318261	0.66	186825
rs6063085	0.000103152	46.2376	A	C	-0.0147547	0.00216986	6.7e-12	448204	-0.00709875	0.00322982	0.028	186825
rs62220377	4.74e-05	21.2496	A	C	0.0221745	0.00481036	5.5e-06	448204	0.00582265	0.00722626	0.42	186825
rs62256289	4.83e-05	21.6372	C	T	-0.0103203	0.00221866	4.2e-06	448204	0.00299252	0.00330343	0.36	186825
rs6227	8.27e-05	37.076	C	T	0.013657	0.00224289	1.4e-09	448204	0.00237894	0.00333617	0.48	186825
rs62508259	4.49e-05	20.137	T	C	0.00998669	0.00222548	9.2e-06	448204	-0.00602901	0.00331217	0.069	186825
rs627933	7.12e-05	31.8947	A	G	0.0127799	0.00226291	1.1e-08	448204	0.00848677	0.00336238	0.012	186825
rs630194	7.26e-05	32.5448	T	C	0.012602	0.00220901	9.8e-09	448204	0.00073611	0.00328806	0.82	186825
rs6595449	5.34e-05	23.9134	A	C	0.0103892	0.00212452	1.3e-06	448204	-0.00782096	0.00315627	0.013	186825
rs66475668	5.38e-05	24.1208	T	C	-0.0194134	0.0039528	1.1e-06	448204	0.00426777	0.00591414	0.47	186825
rs6695123	6.42e-05	28.7626	T	C	0.0117975	0.00219976	7.5e-08	448204	-0.0064939	0.00326895	0.047	186825
rs6733007	5.26e-05	23.5778	C	T	-0.0109153	0.00224793	1.3e-06	448204	0.00178431	0.00333425	0.59	186825
rs6961484	4.57e-05	20.4884	T	C	0.00956287	0.00211268	7.3e-06	448204	-0.0029856	0.00314709	0.34	186825
rs7016815	4.63e-05	20.7655	T	G	0.0111554	0.00244801	4.4e-06	448204	-0.00408133	0.00363618	0.26	186825
rs71532543	4.64e-05	20.7788	G	A	-0.0097886	0.00214738	6.4e-06	448204	0.0079838	0.00319612	0.012	186825
rs7198453	5.47e-05	24.5359	G	A	0.0107752	0.00217532	8.4e-07	448204	0.00393953	0.00324097	0.22	186825
rs7209484	8.97e-05	40.1971	T	C	0.0156335	0.0024658	1.9e-10	448204	0.00166365	0.00367014	0.65	186825
rs723145	4.4e-05	19.7139	A	G	-0.01161	0.00261484	6.8e-06	448204	-6.49e-06	0.00388256	1	186825
rs72865722	4.6e-05	20.6222	G	A	0.0135978	0.00299433	5.4e-06	448204	-0.00575291	0.00446948	0.2	186825
rs730632	4.77e-05	21.3903	C	T	-0.0128078	0.00276927	4.3e-06	448204	0.0113242	0.00412704	0.0061	186825
rs74359090	5.19e-05	23.2709	T	C	-0.0363341	0.00753194	1.3e-06	448204	0.000661641	0.0111817	0.95	186825
rs74692183	5.76e-05	25.8205	C	T	0.0270169	0.00531682	3.9e-07	448204	0.0121228	0.00784814	0.12	186825
rs75347775	8.02e-05	35.9496	G	A	-0.0146425	0.00244212	1.4e-09	448204	-0.00175499	0.00363542	0.63	186825
rs7568760	4.68e-05	20.9719	G	A	0.0119493	0.00260929	5.6e-06	448204	-0.00202647	0.00387074	0.6	186825
rs76881016	5.82e-05	26.1043	A	G	-0.0207512	0.0040615	3e-07	448204	0.00565934	0.00605296	0.35	186825
rs7733412	5.34e-05	23.9264	C	T	-0.0129553	0.00264855	1.4e-06	448204	-0.00662009	0.00392889	0.092	186825
rs7736449	6.54e-05	29.3216	G	A	0.0184369	0.00340481	5.4e-08	448204	0.0169117	0.00505682	0.00082	186825
rs7774229	5.71e-05	25.5831	G	A	0.0203096	0.00401535	5.2e-07	448204	0.00497725	0.00595627	0.4	186825
rs787498	5.72e-05	25.6401	C	T	0.0132641	0.00261949	3.1e-07	448204	-0.00185904	0.00389311	0.63	186825
rs78845572	4.71e-05	21.1102	C	T	0.0168046	0.00365747	5.6e-06	448204	0.00118251	0.00544781	0.83	186825
rs79687974	4.93e-05	22.1158	T	C	0.011097	0.00235968	2.1e-06	448204	-0.00762551	0.00350605	0.03	186825
rs7974009	0.000148245	66.4536	C	T	0.0231108	0.00283501	2.8e-16	448204	-0.00043131	0.0042166	0.92	186825
rs7991723	5.46e-05	24.4933	C	T	-0.0110762	0.00223803	6.8e-07	448204	0.00447231	0.00332645	0.18	186825
rs7998265	6.16e-05	27.6095	C	T	0.0121108	0.00230485	1.6e-07	448204	0.00681891	0.00342264	0.046	186825
rs80055580	4.5e-05	20.1888	G	T	0.0168525	0.00375066	8.2e-06	448204	0.0164023	0.00555686	0.0032	186825
rs8056750	8.61e-05	38.6133	C	T	-0.0140255	0.00225709	5.8e-10	448204	0.00306119	0.00335893	0.36	186825
rs830355	5.25e-05	23.5312	T	C	-0.0161424	0.00332771	1.3e-06	448204	-0.00620585	0.00493402	0.21	186825
rs907188	5.13e-05	22.9951	G	T	0.0137319	0.0028636	1.9e-06	448204	0.0112463	0.00425168	0.0082	186825
rs9296406	6e-05	26.8944	T	C	-0.0109191	0.0021055	2.8e-07	448204	-0.00206253	0.00313171	0.51	186825
rs9398171	6.92e-05	31.0135	C	T	-0.0128985	0.00231613	1.8e-08	448204	0.00164725	0.00344857	0.63	186825
rs9650210	5.84e-05	26.1641	C	A	-0.0170007	0.00332363	3.5e-07	448204	0.00883257	0.00493351	0.073	186825
rs9728268	4.77e-05	21.3915	T	C	-0.0111534	0.00241149	3.8e-06	448204	-0.000672484	0.00357859	0.85	186825
rs9940128	0.000217694	97.5923	G	A	-0.0209822	0.00212394	2.8e-23	448204	0.00577591	0.00316073	0.068	186825
	coffee consumption								WHRadjBMI(woman)
SNP	R²	F	EA	OA	beta.exp	se.exp	pval.exp	samplesize.exp	beta.out	se.out	pval.out	samplesize.out
rs10193706	6.36e-05	28.5153	A	C	-0.0112766	0.00211173	1.1e-07	448204	0.000546186	0.00283017	0.85	219872
rs10224022	5.4e-05	24.1874	C	T	0.0105601	0.0021472	1.2e-06	448204	0.00693878	0.00288249	0.016	219872
rs10421571	4.67e-05	20.9478	A	C	-0.00966012	0.00211063	5e-06	448204	0.000821751	0.00283781	0.77	219872
rs1057868	0.000349711	156.796	C	T	-0.0290606	0.00232079	5.1e-36	448204	0.00741473	0.00312084	0.018	219872
rs10744299	5.31e-05	23.7803	C	T	-0.0120372	0.0024684	8.8e-07	448204	0.00311904	0.00331244	0.35	219872
rs10871777	0.000222513	99.7528	A	G	-0.0246756	0.00247061	1.9e-23	448204	-0.00139287	0.00331632	0.67	219872
rs10992783	6.14e-05	27.5033	C	T	0.011181	0.002132	1.6e-07	448204	-0.00145661	0.0028639	0.61	219872
rs10997940	6.01e-05	26.953	C	T	0.0111263	0.00214312	2.4e-07	448204	0.00527769	0.00287738	0.067	219872
rs11060255	6.65e-05	29.8062	G	A	-0.0115506	0.00211568	3e-08	448204	0.00391711	0.00283351	0.17	219872
rs11127048	0.000223675	100.274	G	A	-0.0219176	0.00218876	2.7e-23	448204	0.00132989	0.00293176	0.65	219872
rs11139656	5.73e-05	25.6861	G	A	-0.0120499	0.00237757	4.3e-07	448204	0.00302516	0.00320093	0.34	219872
rs11204603	5.58e-05	25.0044	G	A	-0.0116097	0.00232173	6.9e-07	448204	0.00189589	0.00310172	0.54	219872
rs11236225	5.83e-05	26.1315	A	G	0.013594	0.00265928	2.6e-07	448204	-0.000581305	0.00357613	0.87	219872
rs1153598	5.38e-05	24.1327	A	G	-0.0150553	0.00306468	9.2e-07	448204	-0.00151822	0.00410761	0.71	219872
rs115942789	4.74e-05	21.2368	A	G	-0.0287498	0.00623863	4.9e-06	448204	0.000795849	0.00854098	0.93	219872
rs11716326	5.24e-05	23.4848	G	A	0.0129693	0.00267622	1.1e-06	448204	-0.00192595	0.00358552	0.59	219872
rs117810762	7.45e-05	33.4028	G	A	-0.0464751	0.00804133	8.3e-09	448204	0.0174377	0.0107566	0.1	219872
rs117934594	4.37e-05	19.5696	G	A	0.0365623	0.00826497	9e-06	448204	-0.0209725	0.0112902	0.063	219872
rs117968677	8.84e-05	39.6373	G	A	0.0450128	0.00714962	2e-10	448204	-0.000559333	0.00960014	0.95	219872
rs1182580	4.57e-05	20.4988	C	T	-0.00953154	0.00210522	9.1e-06	448204	0.00203548	0.00281592	0.47	219872
rs11876773	4.51e-05	20.213	C	T	0.0156871	0.0034892	6.5e-06	448204	-0.00492962	0.00471954	0.3	219872
rs12322545	5.7e-05	25.5477	G	A	0.0149176	0.00295136	5.6e-07	448204	0.00450204	0.00396651	0.26	219872
rs12403951	4.59e-05	20.5702	A	G	-0.0104342	0.00230059	6.3e-06	448204	0.00568975	0.00307111	0.064	219872
rs12514566	9.67e-05	43.3569	G	A	0.0146071	0.00221837	5.1e-11	448204	0.00320027	0.00297948	0.28	219872
rs12604773	4.28e-05	19.1955	A	G	0.00973034	0.00222089	8.7e-06	448204	0.00401021	0.00299644	0.18	219872
rs12989746	5.68e-05	25.4597	G	T	-0.0122192	0.00242167	3.1e-07	448204	0.0026918	0.00324342	0.41	219872
rs13054099	9.46e-05	42.4039	T	C	0.0155424	0.00238679	6.9e-11	448204	0.00970962	0.00321744	0.0025	219872
rs13166120	8.96e-05	40.1553	G	A	-0.0182613	0.00288177	1.4e-10	448204	-0.00209936	0.0038804	0.59	219872
rs13271359	8.08e-05	36.2298	C	T	0.0144948	0.00240812	1.4e-09	448204	2.37e-05	0.0032326	0.99	219872
rs13303360	4.24e-05	18.9993	G	A	-0.0122335	0.0028066	8.7e-06	448204	0.00292388	0.0037619	0.44	219872
rs13387090	0.000177657	79.6404	G	T	0.0250305	0.0028048	3.5e-19	448204	-0.0026252	0.00375711	0.48	219872
rs139512297	4.63e-05	20.7514	G	T	0.0443294	0.00973121	4.6e-06	448204	-0.0191675	0.0131328	0.14	219872
rs140590745	5.15e-05	23.0757	A	C	0.0178546	0.00371682	1.4e-06	448204	-0.0052807	0.00497414	0.29	219872
rs1410815	4.53e-05	20.2873	C	T	-0.0132737	0.00294699	5.8e-06	448204	-0.00120594	0.00397715	0.76	219872
rs143357946	4.69e-05	21.0015	C	T	-0.0255876	0.00558346	3.7e-06	448204	-0.00409169	0.00750148	0.59	219872
rs1467914	6.52e-05	29.2405	A	G	0.0163447	0.00302262	5.6e-08	448204	-0.0104678	0.00402083	0.0092	219872
rs1487441	7.33e-05	32.8367	G	A	-0.0120743	0.00210708	9.6e-09	448204	0.00103161	0.00282	0.71	219872
rs1533434	4.85e-05	21.7352	A	G	-0.00987747	0.00211867	4.2e-06	448204	-0.00174861	0.00284036	0.54	219872
rs16826524	4.75e-05	21.2686	C	T	0.0116155	0.00251865	3.5e-06	448204	-0.00173007	0.00336956	0.61	219872
rs17144566	6.33e-05	28.3722	C	T	0.0140843	0.00264416	4.3e-08	448204	0.00537691	0.00355862	0.13	219872
rs17687539	6.3e-05	28.23	A	G	0.0137324	0.00258458	1.2e-07	448204	-0.000860033	0.00347063	0.8	219872
rs184120359	4.94e-05	22.1427	G	A	-0.0178433	0.00379192	2.4e-06	448204	0.000997503	0.00507411	0.84	219872
rs186568706	5.9e-05	26.4415	C	T	-0.0114206	0.00222098	2e-07	448204	-0.00706725	0.00296776	0.017	219872
rs1870107	6.11e-05	27.367	T	C	0.0110436	0.00211104	1.3e-07	448204	0.000272681	0.00283688	0.92	219872
rs191038950	4.91e-05	21.9892	A	G	0.0105051	0.00224024	2.2e-06	448204	-0.00547553	0.00300743	0.069	219872
rs1942965	4.88e-05	21.8801	T	C	0.00985445	0.00210672	2.7e-06	448204	0.00122418	0.00283363	0.67	219872
rs2048108	4.43e-05	19.8777	T	C	0.00948691	0.00212785	6.2e-06	448204	0.00177818	0.00285618	0.53	219872
rs210917	4.9e-05	21.9507	A	G	0.0126085	0.00269115	3.3e-06	448204	-0.0107126	0.00360508	0.003	219872
rs211081	4.87e-05	21.8243	C	T	-0.00987065	0.00211288	2.8e-06	448204	0.00378425	0.00284123	0.18	219872
rs2189234	8.51e-05	38.164	T	G	-0.0133307	0.00215787	4.6e-10	448204	-0.00685715	0.00289655	0.018	219872
rs2231142	0.000130029	58.2868	G	T	0.0251879	0.00329918	1.2e-14	448204	-0.00388703	0.00443909	0.38	219872
rs2234233	4.5e-05	20.185	G	A	0.0125926	0.00280285	7e-06	448204	-0.00430841	0.00376404	0.25	219872
rs2322280	4.37e-05	19.5987	G	A	0.00932359	0.00210605	8.2e-06	448204	9.33e-05	0.00281562	0.97	219872
rs2373834	4.29e-05	19.2475	A	G	0.0116207	0.00264877	9.6e-06	448204	-0.00116932	0.00354686	0.74	219872
rs245771	4.88e-05	21.879	G	T	-0.0106166	0.00226971	3e-06	448204	-0.00625709	0.00305153	0.04	219872
rs2465037	0.000121411	54.4234	C	A	0.0163951	0.00222239	2.9e-13	448204	0.000509264	0.00296854	0.86	219872
rs2472297	0.00184772	829.685	C	T	-0.0685684	0.00238049	1.5e-182	448204	-0.00689721	0.00319045	0.031	219872
rs2613458	5.3e-05	23.7734	A	C	-0.0114678	0.00235198	6.6e-07	448204	-0.00595108	0.00316369	0.06	219872
rs28490963	5.17e-05	23.1761	G	A	-0.0194606	0.00404236	2.6e-06	448204	8.47e-05	0.00544448	0.99	219872
rs28637922	5.37e-05	24.0913	G	T	-0.0109699	0.00223497	6e-07	448204	0.00775123	0.00299126	0.0096	219872
rs329122	7.41e-05	33.2273	G	A	0.0122708	0.00212875	7.3e-09	448204	-0.01015	0.00285637	0.00038	219872
rs34276507	5.44e-05	24.3762	G	A	-0.0109812	0.00222416	7.9e-07	448204	0.00122078	0.00299271	0.68	219872
rs34281672	6.18e-05	27.7215	C	T	0.0114594	0.00217647	6.5e-08	448204	-0.00868473	0.00292943	0.003	219872
rs34715167	4.54e-05	20.3286	C	T	-0.00978202	0.00216957	8e-06	448204	0.00784032	0.00290945	0.007	219872
rs35798887	4.26e-05	19.1042	C	T	0.0312682	0.00715381	9.7e-06	448204	0.0066722	0.00958993	0.49	219872
rs3857599	5.48e-05	24.5462	C	A	-0.0140978	0.0028455	5.5e-07	448204	0.00553827	0.00381609	0.15	219872
rs4244225	4.73e-05	21.2195	A	G	-0.0150734	0.00327222	3.6e-06	448204	0.00446937	0.00438953	0.31	219872
rs4410790	0.00152058	682.563	T	C	-0.0568791	0.00217711	1.1e-150	448204	-0.00784785	0.00292436	0.0073	219872
rs4420190	4.8e-05	21.5175	T	C	0.0115295	0.0024855	3.8e-06	448204	-0.00147153	0.00333873	0.66	219872
rs4493494	5.9e-05	26.4512	G	A	-0.0109573	0.00213049	2.9e-07	448204	-0.00259725	0.00286014	0.36	219872
rs45510500	4.58e-05	20.5457	C	T	-0.0208227	0.00459384	5.4e-06	448204	0.00931077	0.00610487	0.13	219872
rs4577206	4.97e-05	22.2922	C	T	-0.0160082	0.00339051	1.6e-06	448204	-0.00218555	0.0045787	0.63	219872
rs4615895	8.46e-05	37.9346	G	A	-0.0147976	0.00240255	5.8e-10	448204	0.00164737	0.00321156	0.61	219872
rs4637326	5.64e-05	25.2984	A	C	0.0112871	0.00224406	5.6e-07	448204	-0.00426242	0.0030057	0.16	219872
rs4660846	5.16e-05	23.1327	C	T	-0.0107363	0.00223224	1e-06	448204	0.0101352	0.00298207	0.00068	219872
rs4860734	5.03e-05	22.5678	G	A	-0.0111891	0.00235532	2.1e-06	448204	-0.00216539	0.00316892	0.49	219872
rs547462544	4.64e-05	20.8119	T	C	-0.0385645	0.00845338	3.3e-06	448204	0.0133634	0.0113313	0.24	219872
rs55780162	4.99e-05	22.3876	A	G	-0.0102109	0.00215804	3e-06	448204	-0.00890969	0.00289987	0.0021	219872
rs56349356	5.23e-05	23.4291	G	A	0.037028	0.00764983	1.5e-06	448204	0.012492	0.0101703	0.22	219872
rs563738408	5.62e-05	25.2061	G	A	0.0300038	0.00597616	4.2e-07	448204	-0.000792707	0.00797052	0.92	219872
rs56404105	5.85e-05	26.2239	T	C	-0.0179024	0.00349592	2.7e-07	448204	0.00121421	0.00468897	0.8	219872
rs574367	8.55e-05	38.33	G	T	-0.0159501	0.00257628	3.3e-10	448204	0.0120422	0.00343412	0.00045	219872
rs57800446	4.69e-05	21.0172	G	A	0.00989908	0.00215927	4.7e-06	448204	0.0040131	0.00289926	0.17	219872
rs57918684	6.14e-05	27.5257	G	A	-0.0152717	0.00291083	1.5e-07	448204	0.00860061	0.00390732	0.028	219872
rs58115360	5.65e-05	25.316	C	T	0.0116574	0.00231688	4.8e-07	448204	0.00458105	0.00311102	0.14	219872
rs6030315	5.92e-05	26.5254	C	A	0.0110703	0.00214945	2.5e-07	448204	-0.000495198	0.0028957	0.86	219872
rs6040062	4.4e-05	19.7016	G	A	-0.0149687	0.00337235	6.6e-06	448204	0.00547888	0.00454791	0.23	219872
rs6047535	5.54e-05	24.8104	C	T	0.0152705	0.00306574	4.4e-07	448204	0.00126946	0.00412731	0.76	219872
rs6062357	0.000105576	47.3243	C	T	-0.0147077	0.00213797	4e-12	448204	0.00213731	0.00287773	0.46	219872
rs6063085	0.000103152	46.2376	A	C	-0.0147547	0.00216986	6.7e-12	448204	-0.00641573	0.0029195	0.028	219872
rs62220377	4.74e-05	21.2496	A	C	0.0221745	0.00481036	5.5e-06	448204	0.012049	0.00647604	0.063	219872
rs62256289	4.83e-05	21.6372	C	T	-0.0103203	0.00221866	4.2e-06	448204	0.00137909	0.00297262	0.64	219872
rs6227	8.27e-05	37.076	C	T	0.013657	0.00224289	1.4e-09	448204	0.00141376	0.00301593	0.64	219872
rs62508259	4.49e-05	20.137	T	C	0.00998669	0.00222548	9.2e-06	448204	0.000809731	0.00299052	0.79	219872
rs627933	7.12e-05	31.8947	A	G	0.0127799	0.00226291	1.1e-08	448204	-0.00204411	0.00304477	0.5	219872
rs630194	7.26e-05	32.5448	T	C	0.012602	0.00220901	9.8e-09	448204	0.00155984	0.00297512	0.6	219872
rs6595449	5.34e-05	23.9134	A	C	0.0103892	0.00212452	1.3e-06	448204	0.00440389	0.00285154	0.12	219872
rs66475668	5.38e-05	24.1208	T	C	-0.0194134	0.0039528	1.1e-06	448204	0.00183396	0.0053295	0.73	219872
rs6695123	6.42e-05	28.7626	T	C	0.0117975	0.00219976	7.5e-08	448204	0.00116313	0.00294366	0.69	219872
rs6733007	5.26e-05	23.5778	C	T	-0.0109153	0.00224793	1.3e-06	448204	0.00330973	0.0030124	0.27	219872
rs6961484	4.57e-05	20.4884	T	C	0.00956287	0.00211268	7.3e-06	448204	0.00310112	0.00283648	0.27	219872
rs7016815	4.63e-05	20.7655	T	G	0.0111554	0.00244801	4.4e-06	448204	-0.00314007	0.00329811	0.34	219872
rs7198453	5.47e-05	24.5359	G	A	0.0107752	0.00217532	8.4e-07	448204	0.00469146	0.00292658	0.11	219872
rs7209484	8.97e-05	40.1971	T	C	0.0156335	0.0024658	1.9e-10	448204	0.00202861	0.00330438	0.54	219872
rs723145	4.4e-05	19.7139	A	G	-0.01161	0.00261484	6.8e-06	448204	-0.00521646	0.0035221	0.14	219872
rs72865722	4.6e-05	20.6222	G	A	0.0135978	0.00299433	5.4e-06	448204	0.00415124	0.004027	0.3	219872
rs730632	4.77e-05	21.3903	C	T	-0.0128078	0.00276927	4.3e-06	448204	-0.0048993	0.00371565	0.19	219872
rs7306710	4.96e-05	22.2436	T	C	0.0099753	0.00211506	2.4e-06	448204	-0.00398921	0.00283431	0.16	219872
rs74359090	5.19e-05	23.2709	T	C	-0.0363341	0.00753194	1.3e-06	448204	-8.88e-05	0.0100626	0.99	219872
rs74692183	5.76e-05	25.8205	C	T	0.0270169	0.00531682	3.9e-07	448204	-0.00784056	0.00718837	0.28	219872
rs75347775	8.02e-05	35.9496	G	A	-0.0146425	0.00244212	1.4e-09	448204	0.00127354	0.00328502	0.7	219872
rs7568760	4.68e-05	20.9719	G	A	0.0119493	0.00260929	5.6e-06	448204	-0.000731487	0.00349439	0.83	219872
rs76881016	5.82e-05	26.1043	A	G	-0.0207512	0.0040615	3e-07	448204	0.0123603	0.00548457	0.024	219872
rs7733412	5.34e-05	23.9264	C	T	-0.0129553	0.00264855	1.4e-06	448204	-0.00545187	0.00355807	0.13	219872
rs7736449	6.54e-05	29.3216	G	A	0.0184369	0.00340481	5.4e-08	448204	0.00556026	0.00456022	0.22	219872
rs7774229	5.71e-05	25.5831	G	A	0.0203096	0.00401535	5.2e-07	448204	-0.00223995	0.00536856	0.68	219872
rs787498	5.72e-05	25.6401	C	T	0.0132641	0.00261949	3.1e-07	448204	0.00257764	0.00350152	0.46	219872
rs78845572	4.71e-05	21.1102	C	T	0.0168046	0.00365747	5.6e-06	448204	0.00297919	0.00492922	0.55	219872
rs79687974	4.93e-05	22.1158	T	C	0.011097	0.00235968	2.1e-06	448204	0.00562321	0.00315019	0.074	219872
rs7974009	0.000148245	66.4536	C	T	0.0231108	0.00283501	2.8e-16	448204	0.0057727	0.00379658	0.13	219872
rs7991723	5.46e-05	24.4933	C	T	-0.0110762	0.00223803	6.8e-07	448204	0.0021288	0.00301718	0.48	219872
rs7998265	6.16e-05	27.6095	C	T	0.0121108	0.00230485	1.6e-07	448204	0.00040565	0.00310639	0.9	219872
rs80055580	4.5e-05	20.1888	G	T	0.0168525	0.00375066	8.2e-06	448204	0.00284351	0.00504052	0.57	219872
rs8056750	8.61e-05	38.6133	C	T	-0.0140255	0.00225709	5.8e-10	448204	0.00297407	0.00303408	0.33	219872
rs830355	5.25e-05	23.5312	T	C	-0.0161424	0.00332771	1.3e-06	448204	-0.00578315	0.0044789	0.2	219872
rs907188	5.13e-05	22.9951	G	T	0.0137319	0.0028636	1.9e-06	448204	0.0021413	0.00383061	0.58	219872
rs9296406	6e-05	26.8944	T	C	-0.0109191	0.0021055	2.8e-07	448204	-0.00395009	0.00282153	0.16	219872
rs9650210	5.84e-05	26.1641	C	A	-0.0170007	0.00332363	3.5e-07	448204	0.00613006	0.00445588	0.17	219872
rs9728268	4.77e-05	21.3915	T	C	-0.0111534	0.00241149	3.8e-06	448204	0.00201655	0.00323654	0.53	219872
rs9940128	0.000217694	97.5923	G	A	-0.0209822	0.00212394	2.8e-23	448204	-0.000245556	0.00286048	0.93	219872
	coffee consumption								FI
SNP	R²	F	EA	OA	beta.exp	se.exp	pval.exp	samplesize.exp	beta.out	se.out	pval.out	samplesize.out
rs10193706	6.36e-05	28.5153	A	C	-0.0112766	0.00211173	1.1e-07	448204	0.0003	0.0022	0.8582	281416
rs10224022	5.4e-05	24.1874	C	T	0.0105601	0.0021472	1.2e-06	448204	0.0034	0.0026	0.1458	281416
rs10421571	4.67e-05	20.9478	A	C	-0.00966012	0.00211063	5e-06	448204	0.0046	0.0027	0.1987	281416
rs1057868	0.000349711	156.796	C	T	-0.0290606	0.00232079	5.1e-36	448204	0.0015	0.0022	0.4808	281416
rs10744299	5.31e-05	23.7803	C	T	-0.0120372	0.0024684	8.8e-07	448204	-0.0012	0.0025	0.8135	281416
rs10871777	0.000222513	99.7528	A	G	-0.0246756	0.00247061	1.9e-23	448204	0.0061	0.0022	0.0048	281416
rs10992783	6.14e-05	27.5033	C	T	0.011181	0.002132	1.6e-07	448204	0.0001	0.0021	0.9635	281416
rs10997940	6.01e-05	26.953	C	T	0.0111263	0.00214312	2.4e-07	448204	-0.0003	0.0021	0.9635	281416
rs11060255	6.65e-05	29.8062	G	A	-0.0115506	0.00211568	3e-08	448204	0.0027	0.0022	0.2213	281416
rs11139656	5.73e-05	25.6861	G	A	-0.0120499	0.00237757	4.3e-07	448204	-0.001	0.0026	0.8171	281416
rs11204603	5.58e-05	25.0044	G	A	-0.0116097	0.00232173	6.9e-07	448204	-0.0069	0.0088	0.4718	281416
rs11236225	5.83e-05	26.1315	A	G	0.013594	0.00265928	2.6e-07	448204	-0.0038	0.0027	0.09153	281416
rs1153598	5.38e-05	24.1327	A	G	-0.0150553	0.00306468	9.2e-07	448204	0.0027	0.0031	0.5533	281416
rs115942789	4.74e-05	21.2368	A	G	-0.0287498	0.00623863	4.9e-06	448204	-0.0056	0.007	0.2128	281416
rs11716326	5.24e-05	23.4848	G	A	0.0129693	0.00267622	1.1e-06	448204	-0.0058	0.0029	0.04376	281416
rs117810762	7.45e-05	33.4028	G	A	-0.0464751	0.00804133	8.3e-09	448204	0.0079	0.0107	0.6265	281416
rs117934594	4.37e-05	19.5696	G	A	0.0365623	0.00826497	9e-06	448204	-0.0094	0.0092	0.7502	281416
rs117968677	8.84e-05	39.6373	G	A	0.0450128	0.00714962	2e-10	448204	0.003	0.0085	0.7723	281416
rs1182580	4.57e-05	20.4988	C	T	-0.00953154	0.00210522	9.1e-06	448204	0.001	0.002	0.3739	281416
rs11876773	4.51e-05	20.213	C	T	0.0156871	0.0034892	6.5e-06	448204	0.0084	0.0034	0.02103	281416
rs12322545	5.7e-05	25.5477	G	A	0.0149176	0.00295136	5.6e-07	448204	-0.0003	0.003	1	281416
rs12403951	4.59e-05	20.5702	A	G	-0.0104342	0.00230059	6.3e-06	448204	-0.0005	0.0023	0.4516	281416
rs12514566	9.67e-05	43.3569	G	A	0.0146071	0.00221837	5.1e-11	448204	0.0031	0.002	0.04406	281416
rs12604773	4.28e-05	19.1955	A	G	0.00973034	0.00222089	8.7e-06	448204	0.002	0.0021	0.5172	281416
rs12989746	5.68e-05	25.4597	G	T	-0.0122192	0.00242167	3.1e-07	448204	0.0029	0.0023	0.08546	281416
rs13054099	9.46e-05	42.4039	T	C	0.0155424	0.00238679	6.9e-11	448204	-0.0029	0.0022	0.1901	281416
rs13166120	8.96e-05	40.1553	G	A	-0.0182613	0.00288177	1.4e-10	448204	0.0033	0.0029	0.309	281416
rs13271359	8.08e-05	36.2298	C	T	0.0144948	0.00240812	1.4e-09	448204	-0.0015	0.0025	0.27	281416
rs13303360	4.24e-05	18.9993	G	A	-0.0122335	0.0028066	8.7e-06	448204	-0.0015	0.0036	0.5554	281416
rs139512297	4.63e-05	20.7514	G	T	0.0443294	0.00973121	4.6e-06	448204	-0.012	0.0175	0.8284	281416
rs140590745	5.15e-05	23.0757	A	C	0.0178546	0.00371682	1.4e-06	448204	0.0084	0.014	0.59	281416
rs1410815	4.53e-05	20.2873	C	T	-0.0132737	0.00294699	5.8e-06	448204	-0.0026	0.0036	0.6478	281416
rs142649516	6.29e-05	28.1722	C	A	0.0666819	0.0125631	1.1e-07	448204	0.0069	0.0133	0.6143	281416
rs143357946	4.69e-05	21.0015	C	T	-0.0255876	0.00558346	3.7e-06	448204	0.0023	0.0058	0.9464	281416
rs1467914	6.52e-05	29.2405	A	G	0.0163447	0.00302262	5.6e-08	448204	-0.0098	0.003	0.000884	281416
rs1487441	7.33e-05	32.8367	G	A	-0.0120743	0.00210708	9.6e-09	448204	0.0002	0.002	0.6488	281416
rs150962310	4.57e-05	20.4702	G	A	0.0662876	0.0146511	4.3e-06	448204	-0.0087	0.0093	0.4211	281416
rs1533434	4.85e-05	21.7352	A	G	-0.00987747	0.00211867	4.2e-06	448204	0.0024	0.0021	0.6151	281416
rs16826524	4.75e-05	21.2686	C	T	0.0116155	0.00251865	3.5e-06	448204	-0.0035	0.0037	0.5269	281416
rs17144566	6.33e-05	28.3722	C	T	0.0140843	0.00264416	4.3e-08	448204	-0.0009	0.0027	0.7246	281416
rs17687539	6.3e-05	28.23	A	G	0.0137324	0.00258458	1.2e-07	448204	-0.0021	0.0027	0.3165	281416
rs184120359	4.94e-05	22.1427	G	A	-0.0178433	0.00379192	2.4e-06	448204	-0.0009	0.0074	0.9568	281416
rs186568706	5.9e-05	26.4415	C	T	-0.0114206	0.00222098	2e-07	448204	0.002	0.0042	0.3257	281416
rs1870107	6.11e-05	27.367	T	C	0.0110436	0.00211104	1.3e-07	448204	-0.0014	0.002	0.6232	281416
rs191038950	4.91e-05	21.9892	A	G	0.0105051	0.00224024	2.2e-06	448204	0.0008	0.0023	0.3913	281416
rs1942965	4.88e-05	21.8801	T	C	0.00985445	0.00210672	2.7e-06	448204	-0.0006	0.0021	0.3257	281416
rs2048108	4.43e-05	19.8777	T	C	0.00948691	0.00212785	6.2e-06	448204	-0.0025	0.0023	0.24	281416
rs210917	4.9e-05	21.9507	A	G	0.0126085	0.00269115	3.3e-06	448204	-0.0008	0.0026	0.8321	281416
rs211081	4.87e-05	21.8243	C	T	-0.00987065	0.00211288	2.8e-06	448204	0.0019	0.0021	0.6808	281416
rs2189234	8.51e-05	38.164	T	G	-0.0133307	0.00215787	4.6e-10	448204	-0.0052	0.0021	0.006431	281416
rs2231142	0.000130029	58.2868	G	T	0.0251879	0.00329918	1.2e-14	448204	-0.003	0.0032	0.5595	281416
rs2234233	4.5e-05	20.185	G	A	0.0125926	0.00280285	7e-06	448204	-0.0011	0.0028	0.3257	281416
rs2322280	4.37e-05	19.5987	G	A	0.00932359	0.00210605	8.2e-06	448204	-0.0015	0.002	0.9813	281416
rs2373834	4.29e-05	19.2475	A	G	0.0116207	0.00264877	9.6e-06	448204	-0.0028	0.0027	0.6361	281416
rs245771	4.88e-05	21.879	G	T	-0.0106166	0.00226971	3e-06	448204	0.0003	0.0022	0.8957	281416
rs2465037	0.000121411	54.4234	C	A	0.0163951	0.00222239	2.9e-13	448204	0.0037	0.0021	0.3487	281416
rs2472297	0.00184772	829.685	C	T	-0.0685684	0.00238049	1.5e-182	448204	0.002	0.0025	0.2043	281416
rs2613458	5.3e-05	23.7734	A	C	-0.0114678	0.00235198	6.6e-07	448204	0.0012	0.0021	0.5465	281416
rs28490963	5.17e-05	23.1761	G	A	-0.0194606	0.00404236	2.6e-06	448204	-0.001	0.0042	0.7192	281416
rs28637922	5.37e-05	24.0913	G	T	-0.0109699	0.00223497	6e-07	448204	0.0032	0.002	0.02138	281416
rs329122	7.41e-05	33.2273	G	A	0.0122708	0.00212875	7.3e-09	448204	-0.0013	0.0019	0.4963	281416
rs34276507	5.44e-05	24.3762	G	A	-0.0109812	0.00222416	7.9e-07	448204	-0.0015	0.0025	0.4341	281416
rs34281672	6.18e-05	27.7215	C	T	0.0114594	0.00217647	6.5e-08	448204	-0.0066	0.0021	0.004986	281416
rs34715167	4.54e-05	20.3286	C	T	-0.00978202	0.00216957	8e-06	448204	-0.0013	0.0026	0.7624	281416
rs35798887	4.26e-05	19.1042	C	T	0.0312682	0.00715381	9.7e-06	448204	-0.0092	0.0099	0.5382	281416
rs3857599	5.48e-05	24.5462	C	A	-0.0140978	0.0028455	5.5e-07	448204	0.0001	0.0026	0.6716	281416
rs4244225	4.73e-05	21.2195	A	G	-0.0150734	0.00327222	3.6e-06	448204	0.001	0.0033	0.8582	281416
rs4410790	0.00152058	682.563	T	C	-0.0568791	0.00217711	1.1e-150	448204	-0.0042	0.0022	0.03603	281416
rs4420190	4.8e-05	21.5175	T	C	0.0115295	0.0024855	3.8e-06	448204	0.0042	0.0023	0.06537	281416
rs4493494	5.9e-05	26.4512	G	A	-0.0109573	0.00213049	2.9e-07	448204	0.0017	0.002	0.3493	281416
rs45510500	4.58e-05	20.5457	C	T	-0.0208227	0.00459384	5.4e-06	448204	-0.0037	0.005	0.3764	281416
rs4577206	4.97e-05	22.2922	C	T	-0.0160082	0.00339051	1.6e-06	448204	0.0031	0.0048	0.3572	281416
rs4615895	8.46e-05	37.9346	G	A	-0.0147976	0.00240255	5.8e-10	448204	-0.0016	0.0023	0.3257	281416
rs4637326	5.64e-05	25.2984	A	C	0.0112871	0.00224406	5.6e-07	448204	0.0046	0.0086	0.5386	281416
rs4660846	5.16e-05	23.1327	C	T	-0.0107363	0.00223224	1e-06	448204	0.0034	0.0021	0.1233	281416
rs4860734	5.03e-05	22.5678	G	A	-0.0111891	0.00235532	2.1e-06	448204	0.0012	0.0023	0.5582	281416
rs4925114	9.1e-05	40.7751	A	G	-0.0141622	0.00221785	2e-10	448204	0.0064	0.0022	0.002213	281416
rs547462544	4.64e-05	20.8119	T	C	-0.0385645	0.00845338	3.3e-06	448204	-0.0143	0.0328	0.6406	281416
rs55780162	4.99e-05	22.3876	A	G	-0.0102109	0.00215804	3e-06	448204	-0.0007	0.0023	1	281416
rs56113850	0.000172717	77.4254	T	C	-0.0186901	0.00212407	8.2e-19	448204	-0.0002	0.0026	0.8022	281416
rs56349356	5.23e-05	23.4291	G	A	0.037028	0.00764983	1.5e-06	448204	0.0064	0.0105	0.7274	281416
rs563738408	5.62e-05	25.2061	G	A	0.0300038	0.00597616	4.2e-07	448204	-0.0389	0.0236	0.09799	281416
rs56404105	5.85e-05	26.2239	T	C	-0.0179024	0.00349592	2.7e-07	448204	-0.0017	0.0035	0.8883	281416
rs574367	8.55e-05	38.33	G	T	-0.0159501	0.00257628	3.3e-10	448204	0.0029	0.0023	0.146	281416
rs57800446	4.69e-05	21.0172	G	A	0.00989908	0.00215927	4.7e-06	448204	-0.0011	0.0025	0.4246	281416
rs57918684	6.14e-05	27.5257	G	A	-0.0152717	0.00291083	1.5e-07	448204	0.0002	0.0028	0.8767	281416
rs58115360	5.65e-05	25.316	C	T	0.0116574	0.00231688	4.8e-07	448204	0.0043	0.0022	0.02629	281416
rs6030315	5.92e-05	26.5254	C	A	0.0110703	0.00214945	2.5e-07	448204	-0.0019	0.0021	0.2931	281416
rs6040062	4.4e-05	19.7016	G	A	-0.0149687	0.00337235	6.6e-06	448204	-0.0011	0.0032	0.8178	281416
rs6047535	5.54e-05	24.8104	C	T	0.0152705	0.00306574	4.4e-07	448204	-0.0022	0.0117	0.8391	281416
rs6062357	0.000105576	47.3243	C	T	-0.0147077	0.00213797	4e-12	448204	0.0002	0.0022	0.6713	281416
rs6063085	0.000103152	46.2376	A	C	-0.0147547	0.00216986	6.7e-12	448204	0.0012	0.0021	0.9272	281416
rs62220377	4.74e-05	21.2496	A	C	0.0221745	0.00481036	5.5e-06	448204	-0.0023	0.0062	0.873	281416
rs62256289	4.83e-05	21.6372	C	T	-0.0103203	0.00221866	4.2e-06	448204	-0.001	0.0021	1	281416
rs6227	8.27e-05	37.076	C	T	0.013657	0.00224289	1.4e-09	448204	-0.0064	0.0021	0.0006606	281416
rs62508259	4.49e-05	20.137	T	C	0.00998669	0.00222548	9.2e-06	448204	-0.0031	0.0021	0.1465	281416
rs627933	7.12e-05	31.8947	A	G	0.0127799	0.00226291	1.1e-08	448204	0.0023	0.0022	0.8442	281416
rs630194	7.26e-05	32.5448	T	C	0.012602	0.00220901	9.8e-09	448204	0.0023	0.0021	0.1876	281416
rs6595449	5.34e-05	23.9134	A	C	0.0103892	0.00212452	1.3e-06	448204	-0.0028	0.002	0.3374	281416
rs66475668	5.38e-05	24.1208	T	C	-0.0194134	0.0039528	1.1e-06	448204	0.0063	0.0038	0.1303	281416
rs6695123	6.42e-05	28.7626	T	C	0.0117975	0.00219976	7.5e-08	448204	-0.0004	0.0021	0.6713	281416
rs6733007	5.26e-05	23.5778	C	T	-0.0109153	0.00224793	1.3e-06	448204	0.0021	0.0022	0.6081	281416
rs6961484	4.57e-05	20.4884	T	C	0.00956287	0.00211268	7.3e-06	448204	0.001	0.002	0.9813	281416
rs7016815	4.63e-05	20.7655	T	G	0.0111554	0.00244801	4.4e-06	448204	-0.0019	0.0026	0.5707	281416
rs71532543	4.64e-05	20.7788	G	A	-0.0097886	0.00214738	6.4e-06	448204	-0.0065	0.0021	0.0006074	281416
rs7198453	5.47e-05	24.5359	G	A	0.0107752	0.00217532	8.4e-07	448204	0.0037	0.0022	0.2383	281416
rs7209484	8.97e-05	40.1971	T	C	0.0156335	0.0024658	1.9e-10	448204	0.0024	0.0026	0.2885	281416
rs723145	4.4e-05	19.7139	A	G	-0.01161	0.00261484	6.8e-06	448204	0.0014	0.0028	0.2193	281416
rs72865722	4.6e-05	20.6222	G	A	0.0135978	0.00299433	5.4e-06	448204	0.0009	0.0028	0.5986	281416
rs730632	4.77e-05	21.3903	C	T	-0.0128078	0.00276927	4.3e-06	448204	-0.0008	0.0028	0.8722	281416
rs74359090	5.19e-05	23.2709	T	C	-0.0363341	0.00753194	1.3e-06	448204	-0.0064	0.0059	0.3219	281416
rs74692183	5.76e-05	25.8205	C	T	0.0270169	0.00531682	3.9e-07	448204	-0.0062	0.0048	0.1336	281416
rs75347775	8.02e-05	35.9496	G	A	-0.0146425	0.00244212	1.4e-09	448204	0	0.0027	0.8967	281416
rs7568760	4.68e-05	20.9719	G	A	0.0119493	0.00260929	5.6e-06	448204	-0.0026	0.0027	0.2991	281416
rs76881016	5.82e-05	26.1043	A	G	-0.0207512	0.0040615	3e-07	448204	-0.0019	0.0051	0.9281	281416
rs7733412	5.34e-05	23.9264	C	T	-0.0129553	0.00264855	1.4e-06	448204	-0.0024	0.0026	0.748	281416
rs7736449	6.54e-05	29.3216	G	A	0.0184369	0.00340481	5.4e-08	448204	-0.0148	0.0039	1.64e-05	281416
rs7774229	5.71e-05	25.5831	G	A	0.0203096	0.00401535	5.2e-07	448204	0.0049	0.004	0.2058	281416
rs787498	5.72e-05	25.6401	C	T	0.0132641	0.00261949	3.1e-07	448204	0.0004	0.0026	0.9698	281416
rs78845572	4.71e-05	21.1102	C	T	0.0168046	0.00365747	5.6e-06	448204	-0.003	0.0033	0.1934	281416
rs79687974	4.93e-05	22.1158	T	C	0.011097	0.00235968	2.1e-06	448204	-0.004	0.0025	0.2288	281416
rs7974009	0.000148245	66.4536	C	T	0.0231108	0.00283501	2.8e-16	448204	-0.0048	0.0106	0.6857	281416
rs7991723	5.46e-05	24.4933	C	T	-0.0110762	0.00223803	6.8e-07	448204	0.0037	0.0023	0.2193	281416
rs7998265	6.16e-05	27.6095	C	T	0.0121108	0.00230485	1.6e-07	448204	0.0022	0.0023	0.2173	281416
rs80055580	4.5e-05	20.1888	G	T	0.0168525	0.00375066	8.2e-06	448204	0.0032	0.0051	0.6646	281416
rs8056750	8.61e-05	38.6133	C	T	-0.0140255	0.00225709	5.8e-10	448204	0.0041	0.0028	0.3628	281416
rs830355	5.25e-05	23.5312	T	C	-0.0161424	0.00332771	1.3e-06	448204	0.003	0.003	0.2208	281416
rs907188	5.13e-05	22.9951	G	T	0.0137319	0.0028636	1.9e-06	448204	-0.0052	0.0027	0.05822	281416
rs9296406	6e-05	26.8944	T	C	-0.0109191	0.0021055	2.8e-07	448204	-0.0015	0.0019	0.5888	281416
rs9398171	6.92e-05	31.0135	C	T	-0.0128985	0.00231613	1.8e-08	448204	0.0023	0.0022	0.6155	281416
rs9650210	5.84e-05	26.1641	C	A	-0.0170007	0.00332363	3.5e-07	448204	-0.0023	0.0033	0.3039	281416
rs9728268	4.77e-05	21.3915	T	C	-0.0111534	0.00241149	3.8e-06	448204	0.0007	0.0026	0.6161	281416
rs9940128	0.000217694	97.5923	G	A	-0.0209822	0.00212394	2.8e-23	448204	0.0023	0.0018	0.3934	281416
	coffee consumption								FG
SNP	R²	F	EA	OA	beta.exp	se.exp	pval.exp	samplesize.exp	beta.out	se.out	pval.out	samplesize.out
rs10193706	6.36174e-05	28.5153	A	C	-0.0112766	0.00211173	1.1e-07	448204	-0.0022	0.0019	0.3775	281416
rs10224022	5.39625e-05	24.1874	C	T	0.0105601	0.0021472	1.2e-06	448204	-0.0015	0.0022	0.4771	281416
rs10421571	4.67353e-05	20.9478	A	C	-0.00966012	0.00211063	5e-06	448204	-0.004	0.0023	0.05945	281416
rs1057868	0.000349711	156.796	C	T	-0.0290606	0.00232079	5.1e-36	448204	-0.0013	0.002	0.2672	281416
rs10744299	5.30544e-05	23.7803	C	T	-0.0120372	0.0024684	8.8e-07	448204	0.0011	0.0022	0.6138	281416
rs10871777	0.000222513	99.7528	A	G	-0.0246756	0.00247061	1.9e-23	448204	-0.0017	0.002	0.4481	281416
rs10992783	6.13599e-05	27.5033	C	T	0.011181	0.002132	1.6e-07	448204	0.0017	0.0019	0.5223	281416
rs10997940	6.01321e-05	26.953	C	T	0.0111263	0.00214312	2.4e-07	448204	-0.0053	0.0019	0.01767	281416
rs11060255	6.64974e-05	29.8062	G	A	-0.0115506	0.00211568	3e-08	448204	0.0025	0.0019	0.2035	281416
rs11127048	0.000223675	100.274	G	A	-0.0219176	0.00218876	2.7e-23	448204	-0.0263	0.0018	6.724e-48	281416
rs11139656	5.73059e-05	25.6861	G	A	-0.0120499	0.00237757	4.3e-07	448204	-0.0012	0.0022	0.3699	281416
rs11204603	5.57852e-05	25.0044	G	A	-0.0116097	0.00232173	6.9e-07	448204	0.0053	0.0074	0.4577	281416
rs11236225	5.82996e-05	26.1315	A	G	0.013594	0.00265928	2.6e-07	448204	0.0021	0.0023	0.2637	281416
rs1153598	5.38405e-05	24.1327	A	G	-0.0150553	0.00306468	9.2e-07	448204	0.0059	0.0027	0.02587	281416
rs115942789	4.738e-05	21.2368	A	G	-0.0287498	0.00623863	4.9e-06	448204	-0.0047	0.0064	0.3122	281416
rs11716326	5.23951e-05	23.4848	G	A	0.0129693	0.00267622	1.1e-06	448204	-0.0048	0.0025	0.08614	281416
rs117810762	7.45207e-05	33.4028	G	A	-0.0464751	0.00804133	8.3e-09	448204	0.0207	0.0095	0.1297	281416
rs117934594	4.36606e-05	19.5696	G	A	0.0365623	0.00826497	9e-06	448204	0.0011	0.0081	0.7712	281416
rs117968677	8.84284e-05	39.6373	G	A	0.0450128	0.00714962	2e-10	448204	0.0071	0.007	0.4628	281416
rs1182580	4.57336e-05	20.4988	C	T	-0.00953154	0.00210522	9.1e-06	448204	0.0015	0.0018	0.3376	281416
rs11876773	4.5096e-05	20.213	C	T	0.0156871	0.0034892	6.5e-06	448204	0.0012	0.0031	0.7763	281416
rs12322545	5.69971e-05	25.5477	G	A	0.0149176	0.00295136	5.6e-07	448204	0.0008	0.0025	0.3963	281416
rs12403951	4.58928e-05	20.5702	A	G	-0.0104342	0.00230059	6.3e-06	448204	-0.0008	0.002	0.5706	281416
rs12514566	9.67258e-05	43.3569	G	A	0.0146071	0.00221837	5.1e-11	448204	-0.0001	0.0018	0.9775	281416
rs12604773	4.2826e-05	19.1955	A	G	0.00973034	0.00222089	8.7e-06	448204	0.0031	0.0019	0.04855	281416
rs12989746	5.68009e-05	25.4597	G	T	-0.0122192	0.00242167	3.1e-07	448204	0.0021	0.0021	0.4134	281416
rs13054099	9.46e-05	42.4039	T	C	0.0155424	0.00238679	6.9e-11	448204	-0.0025	0.0019	0.1611	281416
rs13166120	8.95839e-05	40.1553	G	A	-0.0182613	0.00288177	1.4e-10	448204	0.0004	0.0025	0.3539	281416
rs13271359	8.08272e-05	36.2298	C	T	0.0144948	0.00240812	1.4e-09	448204	-0.0025	0.0021	0.1589	281416
rs13303360	4.23883e-05	18.9993	G	A	-0.0122335	0.0028066	8.7e-06	448204	-0.0038	0.0031	0.1459	281416
rs13387090	0.000177657	79.6404	G	T	0.0250305	0.0028048	3.5e-19	448204	-0.0024	0.0023	0.1862	281416
rs139512297	4.62971e-05	20.7514	G	T	0.0443294	0.00973121	4.6e-06	448204	0.0107	0.016	0.5342	281416
rs140590745	5.14824e-05	23.0757	A	C	0.0178546	0.00371682	1.4e-06	448204	-0.0116	0.0118	0.3294	281416
rs1410815	4.52617e-05	20.2873	C	T	-0.0132737	0.00294699	5.8e-06	448204	-0.0056	0.0032	0.1002	281416
rs142649516	6.2852e-05	28.1722	C	A	0.0666819	0.0125631	1.1e-07	448204	0.0104	0.0116	0.5483	281416
rs143357946	4.6855e-05	21.0015	C	T	-0.0255876	0.00558346	3.7e-06	448204	-0.0074	0.0052	0.1484	281416
rs1467914	6.52353e-05	29.2405	A	G	0.0163447	0.00302262	5.6e-08	448204	-0.0053	0.0026	0.02031	281416
rs1487441	7.32579e-05	32.8367	G	A	-0.0120743	0.00210708	9.6e-09	448204	0.0062	0.0018	0.0003321	281416
rs150962310	4.56697e-05	20.4702	G	A	0.0662876	0.0146511	4.3e-06	448204	-0.0063	0.0094	0.2891	281416
rs1533434	4.84918e-05	21.7352	A	G	-0.00987747	0.00211867	4.2e-06	448204	0.0046	0.0018	0.03297	281416
rs16826524	4.74508e-05	21.2686	C	T	0.0116155	0.00251865	3.5e-06	448204	0.001	0.0034	0.9019	281416
rs17144566	6.32983e-05	28.3722	C	T	0.0140843	0.00264416	4.3e-08	448204	-0.0043	0.0023	0.1078	281416
rs17687539	6.2981e-05	28.23	A	G	0.0137324	0.00258458	1.2e-07	448204	0.0043	0.0023	0.1048	281416
rs184120359	4.94009e-05	22.1427	G	A	-0.0178433	0.00379192	2.4e-06	448204	0.0038	0.0066	0.7615	281416
rs186568706	5.89912e-05	26.4415	C	T	-0.0114206	0.00222098	2e-07	448204	0.0054	0.0037	0.1354	281416
rs1870107	6.10557e-05	27.367	T	C	0.0110436	0.00211104	1.3e-07	448204	-0.0025	0.0018	0.3376	281416
rs191038950	4.90585e-05	21.9892	A	G	0.0105051	0.00224024	2.2e-06	448204	0.0008	0.0021	0.7363	281416
rs1942965	4.88151e-05	21.8801	T	C	0.00985445	0.00210672	2.7e-06	448204	0.0014	0.0019	0.2517	281416
rs2048108	4.43478e-05	19.8777	T	C	0.00948691	0.00212785	6.2e-06	448204	0.004	0.002	0.06806	281416
rs210917	4.89727e-05	21.9507	A	G	0.0126085	0.00269115	3.3e-06	448204	-0.0008	0.0022	0.6062	281416
rs211081	4.86906e-05	21.8243	C	T	-0.00987065	0.00211288	2.8e-06	448204	0.0031	0.0019	0.06166	281416
rs2189234	8.51418e-05	38.164	T	G	-0.0133307	0.00215787	4.6e-10	448204	0.0001	0.0019	0.894	281416
rs2231142	0.000130029	58.2868	G	T	0.0251879	0.00329918	1.2e-14	448204	-0.0008	0.0027	0.5467	281416
rs2234233	4.50335e-05	20.185	G	A	0.0125926	0.00280285	7e-06	448204	-0.0022	0.0025	0.1775	281416
rs2322280	4.37254e-05	19.5987	G	A	0.00932359	0.00210605	8.2e-06	448204	0.0037	0.0018	0.125	281416
rs2373834	4.29419e-05	19.2475	A	G	0.0116207	0.00264877	9.6e-06	448204	0.0016	0.0023	0.7155	281416
rs245771	4.88127e-05	21.879	G	T	-0.0106166	0.00226971	3e-06	448204	-0.0003	0.002	0.8004	281416
rs2465037	0.000121411	54.4234	C	A	0.0163951	0.00222239	2.9e-13	448204	-0.0002	0.0019	0.9363	281416
rs2472297	0.00184772	829.685	C	T	-0.0685684	0.00238049	1.5e-182	448204	0.0044	0.0021	0.04332	281416
rs2613458	5.30389e-05	23.7734	A	C	-0.0114678	0.00235198	6.6e-07	448204	-0.0024	0.0019	0.05159	281416
rs28490963	5.17064e-05	23.1761	G	A	-0.0194606	0.00404236	2.6e-06	448204	-0.0027	0.0037	0.617	281416
rs28637922	5.37481e-05	24.0913	G	T	-0.0109699	0.00223497	6e-07	448204	0.0033	0.0018	0.0284	281416
rs329122	7.41291e-05	33.2273	G	A	0.0122708	0.00212875	7.3e-09	448204	-0.0049	0.0017	0.00232	281416
rs34060476	0.000224342	100.573	A	G	-0.0309338	0.00308455	1.6e-23	448204	-0.0084	0.0026	0.001991	281416
rs34276507	5.43836e-05	24.3762	G	A	-0.0109812	0.00222416	7.9e-07	448204	0.0048	0.0021	0.1212	281416
rs34281672	6.18466e-05	27.7215	C	T	0.0114594	0.00217647	6.5e-08	448204	-0.0016	0.0019	0.4883	281416
rs34715167	4.53539e-05	20.3286	C	T	-0.00978202	0.00216957	8e-06	448204	-0.0013	0.0023	0.8807	281416
rs35798887	4.26223e-05	19.1042	C	T	0.0312682	0.00715381	9.7e-06	448204	0.0075	0.0081	0.2555	281416
rs3857599	5.47628e-05	24.5462	C	A	-0.0140978	0.0028455	5.5e-07	448204	0.0007	0.0022	0.7879	281416
rs4244225	4.73414e-05	21.2195	A	G	-0.0150734	0.00327222	3.6e-06	448204	0.0005	0.003	0.9586	281416
rs4410790	0.00152058	682.563	T	C	-0.0568791	0.00217711	1.1e-150	448204	0.0002	0.0019	0.9586	281416
rs4420190	4.80061e-05	21.5175	T	C	0.0115295	0.0024855	3.8e-06	448204	0.007	0.0021	0.003088	281416
rs4493494	5.90129e-05	26.4512	G	A	-0.0109573	0.00213049	2.9e-07	448204	0.0015	0.0018	0.2978	281416
rs45510500	4.58381e-05	20.5457	C	T	-0.0208227	0.00459384	5.4e-06	448204	0.0014	0.0044	0.347	281416
rs4577206	4.97345e-05	22.2922	C	T	-0.0160082	0.00339051	1.6e-06	448204	-0.0054	0.004	0.1816	281416
rs4615895	8.46302e-05	37.9346	G	A	-0.0147976	0.00240255	5.8e-10	448204	0.0013	0.0021	0.5006	281416
rs4637326	5.64411e-05	25.2984	A	C	0.0112871	0.00224406	5.6e-07	448204	-0.0058	0.0072	0.4505	281416
rs4660846	5.16095e-05	23.1327	C	T	-0.0107363	0.00223224	1e-06	448204	0.0057	0.0019	0.002392	281416
rs4860734	5.03492e-05	22.5678	G	A	-0.0111891	0.00235532	2.1e-06	448204	0.0025	0.002	0.3362	281416
rs4925114	9.09666e-05	40.7751	A	G	-0.0141622	0.00221785	2e-10	448204	0.0041	0.0019	0.1134	281416
rs547462544	4.64321e-05	20.8119	T	C	-0.0385645	0.00845338	3.3e-06	448204	0.0058	0.0273	0.8707	281416
rs55780162	4.99473e-05	22.3876	A	G	-0.0102109	0.00215804	3e-06	448204	0.0029	0.0021	0.1659	281416
rs56113850	0.000172717	77.4254	T	C	-0.0186901	0.00212407	8.2e-19	448204	0.0014	0.0023	0.453	281416
rs56349356	5.22707e-05	23.4291	G	A	0.037028	0.00764983	1.5e-06	448204	0.0094	0.009	0.2553	281416
rs563738408	5.62352e-05	25.2061	G	A	0.0300038	0.00597616	4.2e-07	448204	-0.0339	0.0196	0.06696	281416
rs56404105	5.85057e-05	26.2239	T	C	-0.0179024	0.00349592	2.7e-07	448204	0.0042	0.0033	0.04016	281416
rs574367	8.55122e-05	38.33	G	T	-0.0159501	0.00257628	3.3e-10	448204	0.0009	0.0021	0.2685	281416
rs57800446	4.68899e-05	21.0172	G	A	0.00989908	0.00215927	4.7e-06	448204	0.0007	0.0021	0.9065	281416
rs57918684	6.14099e-05	27.5257	G	A	-0.0152717	0.00291083	1.5e-07	448204	-0.0018	0.0025	0.4655	281416
rs58115360	5.64802e-05	25.316	C	T	0.0116574	0.00231688	4.8e-07	448204	0.0005	0.002	0.6309	281416
rs6030315	5.91783e-05	26.5254	C	A	0.0110703	0.00214945	2.5e-07	448204	0.0001	0.0019	0.9787	281416
rs6040062	4.3955e-05	19.7016	G	A	-0.0149687	0.00337235	6.6e-06	448204	-0.0035	0.0029	0.3598	281416
rs6047535	5.53524e-05	24.8104	C	T	0.0152705	0.00306574	4.4e-07	448204	-0.0185	0.0099	0.07789	281416
rs6062357	0.000105576	47.3243	C	T	-0.0147077	0.00213797	4e-12	448204	0.0018	0.0019	0.3937	281416
rs6063085	0.000103152	46.2376	A	C	-0.0147547	0.00216986	6.7e-12	448204	0.0014	0.0019	0.3791	281416
rs62220377	4.74085e-05	21.2496	A	C	0.0221745	0.00481036	5.5e-06	448204	-0.0063	0.0054	0.5291	281416
rs62256289	4.82732e-05	21.6372	C	T	-0.0103203	0.00221866	4.2e-06	448204	0.0003	0.0019	0.5857	281416
rs6227	8.27148e-05	37.076	C	T	0.013657	0.00224289	1.4e-09	448204	-0.0034	0.0018	0.06205	281416
rs62508259	4.49263e-05	20.137	T	C	0.00998669	0.00222548	9.2e-06	448204	0.0014	0.0019	0.2535	281416
rs627933	7.11564e-05	31.8947	A	G	0.0127799	0.00226291	1.1e-08	448204	0.0015	0.0019	0.568	281416
rs630194	7.26066e-05	32.5448	T	C	0.012602	0.00220901	9.8e-09	448204	-0.0004	0.0019	0.7753	281416
rs6595449	5.33511e-05	23.9134	A	C	0.0103892	0.00212452	1.3e-06	448204	-0.0049	0.0018	0.01084	281416
rs66475668	5.38139e-05	24.1208	T	C	-0.0194134	0.0039528	1.1e-06	448204	0.0035	0.0034	0.446	281416
rs6695123	6.41691e-05	28.7626	T	C	0.0117975	0.00219976	7.5e-08	448204	-0.0002	0.0019	0.9173	281416
rs6733007	5.26026e-05	23.5778	C	T	-0.0109153	0.00224793	1.3e-06	448204	0.0014	0.002	0.649	281416
rs6961484	4.57102e-05	20.4884	T	C	0.00956287	0.00211268	7.3e-06	448204	0.0006	0.0018	0.9563	281416
rs7016815	4.63285e-05	20.7655	T	G	0.0111554	0.00244801	4.4e-06	448204	-0.0015	0.0023	0.2928	281416
rs71532543	4.63583e-05	20.7788	G	A	-0.0097886	0.00214738	6.4e-06	448204	-0.0051	0.0019	0.009447	281416
rs7198453	5.474e-05	24.5359	G	A	0.0107752	0.00217532	8.4e-07	448204	-0.0016	0.0019	0.3369	281416
rs7209484	8.96772e-05	40.1971	T	C	0.0156335	0.0024658	1.9e-10	448204	-0.0039	0.0022	0.06652	281416
rs723145	4.39824e-05	19.7139	A	G	-0.01161	0.00261484	6.8e-06	448204	0.0018	0.0023	0.2383	281416
rs72865722	4.60089e-05	20.6222	G	A	0.0135978	0.00299433	5.4e-06	448204	0.0021	0.0024	0.5109	281416
rs730632	4.77224e-05	21.3903	C	T	-0.0128078	0.00276927	4.3e-06	448204	-0.0021	0.0024	0.324	281416
rs7306710	4.9626e-05	22.2436	T	C	0.0099753	0.00211506	2.4e-06	448204	-0.0069	0.0018	0.0001594	281416
rs74359090	5.19179e-05	23.2709	T	C	-0.0363341	0.00753194	1.3e-06	448204	-0.0009	0.0055	0.7742	281416
rs74692183	5.76058e-05	25.8205	C	T	0.0270169	0.00531682	3.9e-07	448204	-0.0069	0.0043	0.08068	281416
rs75347775	8.02021e-05	35.9496	G	A	-0.0146425	0.00244212	1.4e-09	448204	0.0046	0.0023	0.0863	281416
rs7568760	4.6789e-05	20.9719	G	A	0.0119493	0.00260929	5.6e-06	448204	0.0002	0.0023	0.9301	281416
rs76881016	5.82388e-05	26.1043	A	G	-0.0207512	0.0040615	3e-07	448204	0.0054	0.0044	0.2499	281416
rs7733412	5.33801e-05	23.9264	C	T	-0.0129553	0.00264855	1.4e-06	448204	-0.0033	0.0022	0.3131	281416
rs7736449	6.54163e-05	29.3216	G	A	0.0184369	0.00340481	5.4e-08	448204	-0.0008	0.0035	0.691	281416
rs7774229	5.70762e-05	25.5831	G	A	0.0203096	0.00401535	5.2e-07	448204	-0.0002	0.0036	0.7781	281416
rs787498	5.72034e-05	25.6401	C	T	0.0132641	0.00261949	3.1e-07	448204	0.0005	0.0023	0.6453	281416
rs78845572	4.70976e-05	21.1102	C	T	0.0168046	0.00365747	5.6e-06	448204	-0.0008	0.0031	0.9733	281416
rs79687974	4.9341e-05	22.1158	T	C	0.011097	0.00235968	2.1e-06	448204	-0.0024	0.0021	0.1659	281416
rs7974009	0.000148245	66.4536	C	T	0.0231108	0.00283501	2.8e-16	448204	0.0158	0.009	0.04282	281416
rs7991723	5.4645e-05	24.4933	C	T	-0.0110762	0.00223803	6.8e-07	448204	0.005	0.002	0.02485	281416
rs7998265	6.15968e-05	27.6095	C	T	0.0121108	0.00230485	1.6e-07	448204	0.0041	0.0021	0.01512	281416
rs80055580	4.5042e-05	20.1888	G	T	0.0168525	0.00375066	8.2e-06	448204	0.0049	0.0046	0.4695	281416
rs8056750	8.61442e-05	38.6133	C	T	-0.0140255	0.00225709	5.8e-10	448204	-0.0023	0.0024	0.2484	281416
rs830355	5.24985e-05	23.5312	T	C	-0.0161424	0.00332771	1.3e-06	448204	-0.0088	0.0027	0.002274	281416
rs907188	5.13025e-05	22.9951	G	T	0.0137319	0.0028636	1.9e-06	448204	-0.0017	0.0024	0.6145	281416
rs9296406	6.00014e-05	26.8944	T	C	-0.0109191	0.0021055	2.8e-07	448204	0.0008	0.0018	0.573	281416
rs9398171	6.91905e-05	31.0135	C	T	-0.0128985	0.00231613	1.8e-08	448204	-0.0005	0.002	0.8004	281416
rs9650210	5.83724e-05	26.1641	C	A	-0.0170007	0.00332363	3.5e-07	448204	0.0031	0.0029	0.3416	281416
rs9728268	4.77251e-05	21.3915	T	C	-0.0111534	0.00241149	3.8e-06	448204	-0.0016	0.0021	0.2597	281416
rs9940128	0.000217694	97.5923	G	A	-0.0209822	0.00212394	2.8e-23	448204	0.0016	0.0017	0.06829	281416
	coffee consumption								2hGLU
SNP	R²	F	EA	OA	beta.exp	se.exp	pval.exp	samplesize.exp	beta.out	se.out	pval.out	samplesize.out
rs10193706	6.36174e-05	28.5153	A	C	-0.0112766	0.00211173	1.1e-07	448204	0.0043	0.0092	0.9005	281416
rs10224022	5.39625e-05	24.1874	C	T	0.0105601	0.0021472	1.2e-06	448204	0.0324	0.0105	0.001864	281416
rs10421571	4.67353e-05	20.9478	A	C	-0.00966012	0.00211063	5e-06	448204	-0.0048	0.0109	0.505	281416
rs1057868	0.000349711	156.796	C	T	-0.0290606	0.00232079	5.1e-36	448204	-0.001	0.0098	0.3646	281416
rs10744299	5.30544e-05	23.7803	C	T	-0.0120372	0.0024684	8.8e-07	448204	-0.0196	0.0105	0.07544	281416
rs10871777	0.000222513	99.7528	A	G	-0.0246756	0.00247061	1.9e-23	448204	-0.0082	0.009	0.3937	281416
rs10992783	6.13599e-05	27.5033	C	T	0.011181	0.002132	1.6e-07	448204	0.004	0.0091	0.4155	281416
rs10997940	6.01321e-05	26.953	C	T	0.0111263	0.00214312	2.4e-07	448204	0.003	0.0089	0.8484	281416
rs11060255	6.64974e-05	29.8062	G	A	-0.0115506	0.00211568	3e-08	448204	0.0123	0.0095	0.443	281416
rs11139656	5.73059e-05	25.6861	G	A	-0.0120499	0.00237757	4.3e-07	448204	0.0104	0.0109	0.6464	281416
rs11204603	5.57852e-05	25.0044	G	A	-0.0116097	0.00232173	6.9e-07	448204	0.0247	0.0229	0.2844	281416
rs11236225	5.82996e-05	26.1315	A	G	0.013594	0.00265928	2.6e-07	448204	0.0004	0.011	1	281416
rs1153598	5.38405e-05	24.1327	A	G	-0.0150553	0.00306468	9.2e-07	448204	-0.0063	0.013	0.4593	281416
rs115942789	4.738e-05	21.2368	A	G	-0.0287498	0.00623863	4.9e-06	448204	-0.006	0.0293	0.7591	281416
rs11716326	5.23951e-05	23.4848	G	A	0.0129693	0.00267622	1.1e-06	448204	-0.003	0.012	0.5719	281416
rs117810762	7.45207e-05	33.4028	G	A	-0.0464751	0.00804133	8.3e-09	448204	0.0336	0.0483	0.2908	281416
rs117934594	4.36606e-05	19.5696	G	A	0.0365623	0.00826497	9e-06	448204	-0.023	0.0407	0.5358	281416
rs117968677	8.84284e-05	39.6373	G	A	0.0450128	0.00714962	2e-10	448204	-0.0066	0.0278	0.6204	281416
rs1182580	4.57336e-05	20.4988	C	T	-0.00953154	0.00210522	9.1e-06	448204	0.0009	0.0088	0.9648	281416
rs11876773	4.5096e-05	20.213	C	T	0.0156871	0.0034892	6.5e-06	448204	0.0153	0.0142	0.3307	281416
rs12322545	5.69971e-05	25.5477	G	A	0.0149176	0.00295136	5.6e-07	448204	-0.016	0.0123	0.1628	281416
rs12403951	4.58928e-05	20.5702	A	G	-0.0104342	0.00230059	6.3e-06	448204	-0.0039	0.01	0.6078	281416
rs12514566	9.67258e-05	43.3569	G	A	0.0146071	0.00221837	5.1e-11	448204	0.0118	0.0082	0.1914	281416
rs12604773	4.2826e-05	19.1955	A	G	0.00973034	0.00222089	8.7e-06	448204	-0.0035	0.0092	0.8786	281416
rs12989746	5.68009e-05	25.4597	G	T	-0.0122192	0.00242167	3.1e-07	448204	0.0074	0.01	0.6722	281416
rs13054099	9.46e-05	42.4039	T	C	0.0155424	0.00238679	6.9e-11	448204	-0.0034	0.0089	0.4555	281416
rs13166120	8.95839e-05	40.1553	G	A	-0.0182613	0.00288177	1.4e-10	448204	0.008	0.0121	0.2142	281416
rs13271359	8.08272e-05	36.2298	C	T	0.0144948	0.00240812	1.4e-09	448204	-0.0371	0.0103	0.0002943	281416
rs13303360	4.23883e-05	18.9993	G	A	-0.0122335	0.0028066	8.7e-06	448204	-0.0005	0.0117	0.9284	281416
rs13387090	0.000177657	79.6404	G	T	0.0250305	0.0028048	3.5e-19	448204	0.0035	0.0107	0.9502	281416
rs139512297	4.62971e-05	20.7514	G	T	0.0443294	0.00973121	4.6e-06	448204	0.0369	0.0655	0.744	281416
rs140590745	5.14824e-05	23.0757	A	C	0.0178546	0.00371682	1.4e-06	448204	0.0394	0.0364	0.312	281416
rs1410815	4.52617e-05	20.2873	C	T	-0.0132737	0.00294699	5.8e-06	448204	-0.0106	0.0143	0.5327	281416
rs142649516	6.2852e-05	28.1722	C	A	0.0666819	0.0125631	1.1e-07	448204	0.0398	0.0499	0.3099	281416
rs143357946	4.6855e-05	21.0015	C	T	-0.0255876	0.00558346	3.7e-06	448204	-0.0258	0.0246	0.3488	281416
rs1467914	6.52353e-05	29.2405	A	G	0.0163447	0.00302262	5.6e-08	448204	-0.0182	0.0122	0.08104	281416
rs1487441	7.32579e-05	32.8367	G	A	-0.0120743	0.00210708	9.6e-09	448204	0.0048	0.0087	0.4712	281416
rs150962310	4.56697e-05	20.4702	G	A	0.0662876	0.0146511	4.3e-06	448204	-0.0426	0.0388	0.1166	281416
rs1533434	4.84918e-05	21.7352	A	G	-0.00987747	0.00211867	4.2e-06	448204	0.008	0.0091	0.6682	281416
rs16826524	4.74508e-05	21.2686	C	T	0.0116155	0.00251865	3.5e-06	448204	0.007	0.0135	0.5613	281416
rs17144566	6.32983e-05	28.3722	C	T	0.0140843	0.00264416	4.3e-08	448204	-0.0067	0.0114	0.5172	281416
rs17687539	6.2981e-05	28.23	A	G	0.0137324	0.00258458	1.2e-07	448204	-0.0035	0.0111	0.5688	281416
rs184120359	4.94009e-05	22.1427	G	A	-0.0178433	0.00379192	2.4e-06	448204	0.0036	0.0242	0.9115	281416
rs186568706	5.89912e-05	26.4415	C	T	-0.0114206	0.00222098	2e-07	448204	0.0037	0.0145	0.2962	281416
rs1870107	6.10557e-05	27.367	T	C	0.0110436	0.00211104	1.3e-07	448204	-0.0068	0.0088	0.4444	281416
rs191038950	4.90585e-05	21.9892	A	G	0.0105051	0.00224024	2.2e-06	448204	-0.0082	0.0098	0.5538	281416
rs1942965	4.88151e-05	21.8801	T	C	0.00985445	0.00210672	2.7e-06	448204	-0.0009	0.0089	0.9192	281416
rs2048108	4.43478e-05	19.8777	T	C	0.00948691	0.00212785	6.2e-06	448204	0.0083	0.0094	0.2126	281416
rs210917	4.89727e-05	21.9507	A	G	0.0126085	0.00269115	3.3e-06	448204	-0.0023	0.0106	0.7236	281416
rs211081	4.86906e-05	21.8243	C	T	-0.00987065	0.00211288	2.8e-06	448204	-0.0025	0.0092	0.6829	281416
rs2189234	8.51418e-05	38.164	T	G	-0.0133307	0.00215787	4.6e-10	448204	0.0121	0.0091	0.1702	281416
rs2231142	0.000130029	58.2868	G	T	0.0251879	0.00329918	1.2e-14	448204	0.0172	0.0125	0.151	281416
rs2234233	4.50335e-05	20.185	G	A	0.0125926	0.00280285	7e-06	448204	0.009	0.0119	0.2823	281416
rs2322280	4.37254e-05	19.5987	G	A	0.00932359	0.00210605	8.2e-06	448204	-0.0171	0.0089	0.03314	281416
rs2373834	4.29419e-05	19.2475	A	G	0.0116207	0.00264877	9.6e-06	448204	0.0146	0.0114	0.2207	281416
rs245771	4.88127e-05	21.879	G	T	-0.0106166	0.00226971	3e-06	448204	-0.0011	0.0094	0.9127	281416
rs2465037	0.000121411	54.4234	C	A	0.0163951	0.00222239	2.9e-13	448204	0.0158	0.009	0.1971	281416
rs2472297	0.00184772	829.685	C	T	-0.0685684	0.00238049	1.5e-182	448204	0.0071	0.0094	0.1888	281416
rs2613458	5.30389e-05	23.7734	A	C	-0.0114678	0.00235198	6.6e-07	448204	0.0004	0.0091	0.7389	281416
rs28490963	5.17064e-05	23.1761	G	A	-0.0194606	0.00404236	2.6e-06	448204	0.0258	0.0179	0.1044	281416
rs28637922	5.37481e-05	24.0913	G	T	-0.0109699	0.00223497	6e-07	448204	0.0221	0.0082	0.013	281416
rs329122	7.41291e-05	33.2273	G	A	0.0122708	0.00212875	7.3e-09	448204	-0.017	0.0081	0.06635	281416
rs34276507	5.43836e-05	24.3762	G	A	-0.0109812	0.00222416	7.9e-07	448204	0.0107	0.011	0.2782	281416
rs34281672	6.18466e-05	27.7215	C	T	0.0114594	0.00217647	6.5e-08	448204	-0.0041	0.0089	0.4102	281416
rs34715167	4.53539e-05	20.3286	C	T	-0.00978202	0.00216957	8e-06	448204	0.0016	0.0103	0.6437	281416
rs35798887	4.26223e-05	19.1042	C	T	0.0312682	0.00715381	9.7e-06	448204	0.0261	0.039	0.4327	281416
rs3857599	5.47628e-05	24.5462	C	A	-0.0140978	0.0028455	5.5e-07	448204	0.0064	0.0101	0.2523	281416
rs4244225	4.73414e-05	21.2195	A	G	-0.0150734	0.00327222	3.6e-06	448204	-0.0354	0.0142	0.05378	281416
rs4410790	0.00152058	682.563	T	C	-0.0568791	0.00217711	1.1e-150	448204	0.0136	0.0095	0.2563	281416
rs4420190	4.80061e-05	21.5175	T	C	0.0115295	0.0024855	3.8e-06	448204	-0.0111	0.0099	0.3173	281416
rs4493494	5.90129e-05	26.4512	G	A	-0.0109573	0.00213049	2.9e-07	448204	0.0052	0.0088	0.7942	281416
rs45510500	4.58381e-05	20.5457	C	T	-0.0208227	0.00459384	5.4e-06	448204	0.0044	0.0203	0.6577	281416
rs4577206	4.97345e-05	22.2922	C	T	-0.0160082	0.00339051	1.6e-06	448204	0.0083	0.0182	0.5663	281416
rs4615895	8.46302e-05	37.9346	G	A	-0.0147976	0.00240255	5.8e-10	448204	-0.0106	0.01	0.5383	281416
rs4637326	5.64411e-05	25.2984	A	C	0.0112871	0.00224406	5.6e-07	448204	0.0299	0.0223	0.1804	281416
rs4660846	5.16095e-05	23.1327	C	T	-0.0107363	0.00223224	1e-06	448204	0.0196	0.0092	0.02534	281416
rs4860734	5.03492e-05	22.5678	G	A	-0.0111891	0.00235532	2.1e-06	448204	0.0097	0.01	0.3173	281416
rs4925114	9.09666e-05	40.7751	A	G	-0.0141622	0.00221785	2e-10	448204	0.0259	0.0093	0.005473	281416
rs547462544	4.64321e-05	20.8119	T	C	-0.0385645	0.00845338	3.3e-06	448204	0.1305	0.0836	0.08061	281416
rs55780162	4.99473e-05	22.3876	A	G	-0.0102109	0.00215804	3e-06	448204	0.0023	0.0096	0.5846	281416
rs56113850	0.000172717	77.4254	T	C	-0.0186901	0.00212407	8.2e-19	448204	-0.0019	0.0105	0.6302	281416
rs56349356	5.22707e-05	23.4291	G	A	0.037028	0.00764983	1.5e-06	448204	0.0197	0.0404	0.8124	281416
rs563738408	5.62352e-05	25.2061	G	A	0.0300038	0.00597616	4.2e-07	448204	-0.0831	0.0605	0.1888	281416
rs56404105	5.85057e-05	26.2239	T	C	-0.0179024	0.00349592	2.7e-07	448204	-0.0121	0.0141	0.6403	281416
rs574367	8.55122e-05	38.33	G	T	-0.0159501	0.00257628	3.3e-10	448204	0.0028	0.0096	0.5229	281416
rs57800446	4.68899e-05	21.0172	G	A	0.00989908	0.00215927	4.7e-06	448204	0.0023	0.01	0.8253	281416
rs57918684	6.14099e-05	27.5257	G	A	-0.0152717	0.00291083	1.5e-07	448204	0.0133	0.0118	0.191	281416
rs58115360	5.64802e-05	25.316	C	T	0.0116574	0.00231688	4.8e-07	448204	-0.0096	0.0095	0.5612	281416
rs6030315	5.91783e-05	26.5254	C	A	0.0110703	0.00214945	2.5e-07	448204	-0.0066	0.009	0.2967	281416
rs6040062	4.3955e-05	19.7016	G	A	-0.0149687	0.00337235	6.6e-06	448204	0	0.0136	0.8564	281416
rs6047535	5.53524e-05	24.8104	C	T	0.0152705	0.00306574	4.4e-07	448204	0.0177	0.0305	0.7036	281416
rs6062357	0.000105576	47.3243	C	T	-0.0147077	0.00213797	4e-12	448204	0.0004	0.0094	0.7423	281416
rs6063085	0.000103152	46.2376	A	C	-0.0147547	0.00216986	6.7e-12	448204	-0.0025	0.0089	0.8962	281416
rs62220377	4.74085e-05	21.2496	A	C	0.0221745	0.00481036	5.5e-06	448204	-0.0286	0.028	0.3083	281416
rs62256289	4.82732e-05	21.6372	C	T	-0.0103203	0.00221866	4.2e-06	448204	-0.0174	0.0092	0.09558	281416
rs6227	8.27148e-05	37.076	C	T	0.013657	0.00224289	1.4e-09	448204	-0.0195	0.0089	0.05432	281416
rs62508259	4.49263e-05	20.137	T	C	0.00998669	0.00222548	9.2e-06	448204	-0.0026	0.0093	0.9891	281416
rs627933	7.11564e-05	31.8947	A	G	0.0127799	0.00226291	1.1e-08	448204	0.0169	0.0093	0.07544	281416
rs630194	7.26066e-05	32.5448	T	C	0.012602	0.00220901	9.8e-09	448204	0.0242	0.0091	0.008221	281416
rs6595449	5.33511e-05	23.9134	A	C	0.0103892	0.00212452	1.3e-06	448204	-0.0076	0.0088	0.3612	281416
rs66475668	5.38139e-05	24.1208	T	C	-0.0194134	0.0039528	1.1e-06	448204	0.0184	0.0161	0.2731	281416
rs6695123	6.41691e-05	28.7626	T	C	0.0117975	0.00219976	7.5e-08	448204	-0.0113	0.0092	0.1649	281416
rs6733007	5.26026e-05	23.5778	C	T	-0.0109153	0.00224793	1.3e-06	448204	-0.0104	0.0096	0.3173	281416
rs6961484	4.57102e-05	20.4884	T	C	0.00956287	0.00211268	7.3e-06	448204	-0.0052	0.0088	0.8392	281416
rs7016815	4.63285e-05	20.7655	T	G	0.0111554	0.00244801	4.4e-06	448204	-0.0156	0.0108	0.1336	281416
rs71532543	4.63583e-05	20.7788	G	A	-0.0097886	0.00214738	6.4e-06	448204	0.0069	0.0091	0.508	281416
rs7198453	5.474e-05	24.5359	G	A	0.0107752	0.00217532	8.4e-07	448204	-0.0007	0.0095	0.7115	281416
rs7209484	8.96772e-05	40.1971	T	C	0.0156335	0.0024658	1.9e-10	448204	-0.0265	0.0106	0.006239	281416
rs723145	4.39824e-05	19.7139	A	G	-0.01161	0.00261484	6.8e-06	448204	0.007	0.0117	0.6941	281416
rs72865722	4.60089e-05	20.6222	G	A	0.0135978	0.00299433	5.4e-06	448204	-0.0051	0.011	0.8096	281416
rs730632	4.77224e-05	21.3903	C	T	-0.0128078	0.00276927	4.3e-06	448204	0.0267	0.012	0.02139	281416
rs7306710	4.9626e-05	22.2436	T	C	0.0099753	0.00211506	2.4e-06	448204	-0.0303	0.0085	0.0003796	281416
rs74359090	5.19179e-05	23.2709	T	C	-0.0363341	0.00753194	1.3e-06	448204	-0.0175	0.0252	0.4703	281416
rs74692183	5.76058e-05	25.8205	C	T	0.0270169	0.00531682	3.9e-07	448204	0.0106	0.0191	0.9019	281416
rs75347775	8.02021e-05	35.9496	G	A	-0.0146425	0.00244212	1.4e-09	448204	-0.0071	0.0117	0.4931	281416
rs7568760	4.6789e-05	20.9719	G	A	0.0119493	0.00260929	5.6e-06	448204	-0.0025	0.0111	0.9167	281416
rs76881016	5.82388e-05	26.1043	A	G	-0.0207512	0.0040615	3e-07	448204	0.0118	0.021	0.6988	281416
rs7733412	5.33801e-05	23.9264	C	T	-0.0129553	0.00264855	1.4e-06	448204	-0.002	0.0109	0.9625	281416
rs7736449	6.54163e-05	29.3216	G	A	0.0184369	0.00340481	5.4e-08	448204	-0.0261	0.0167	0.0164	281416
rs7774229	5.70762e-05	25.5831	G	A	0.0203096	0.00401535	5.2e-07	448204	0.0292	0.0168	0.05455	281416
rs787498	5.72034e-05	25.6401	C	T	0.0132641	0.00261949	3.1e-07	448204	-0.0224	0.0108	0.04817	281416
rs78845572	4.70976e-05	21.1102	C	T	0.0168046	0.00365747	5.6e-06	448204	0.0085	0.0138	0.7971	281416
rs79687974	4.9341e-05	22.1158	T	C	0.011097	0.00235968	2.1e-06	448204	0.0088	0.0103	0.2713	281416
rs7974009	0.000148245	66.4536	C	T	0.0231108	0.00283501	2.8e-16	448204	0.029	0.0276	0.315	281416
rs7991723	5.4645e-05	24.4933	C	T	-0.0110762	0.00223803	6.8e-07	448204	0.0129	0.01	0.1646	281416
rs7998265	6.15968e-05	27.6095	C	T	0.0121108	0.00230485	1.6e-07	448204	0.0161	0.0098	0.1102	281416
rs80055580	4.5042e-05	20.1888	G	T	0.0168525	0.00375066	8.2e-06	448204	-0.0056	0.02	0.6473	281416
rs8056750	8.61442e-05	38.6133	C	T	-0.0140255	0.00225709	5.8e-10	448204	0.0237	0.0112	0.03455	281416
rs830355	5.24985e-05	23.5312	T	C	-0.0161424	0.00332771	1.3e-06	448204	0.0067	0.0126	0.6171	281416
rs907188	5.13025e-05	22.9951	G	T	0.0137319	0.0028636	1.9e-06	448204	-0.0092	0.0114	0.3456	281416
rs9296406	6.00014e-05	26.8944	T	C	-0.0109191	0.0021055	2.8e-07	448204	-0.0193	0.0084	0.0377	281416
rs9398171	6.91905e-05	31.0135	C	T	-0.0128985	0.00231613	1.8e-08	448204	0.0076	0.0094	0.8372	281416
rs9650210	5.83724e-05	26.1641	C	A	-0.0170007	0.00332363	3.5e-07	448204	-0.0069	0.0134	0.7952	281416
rs9728268	4.77251e-05	21.3915	T	C	-0.0111534	0.00241149	3.8e-06	448204	-0.0003	0.0105	0.8755	281416
rs9940128	0.000217694	97.5923	G	A	-0.0209822	0.00212394	2.8e-23	448204	0.0027	0.0076	0.6866	281416
	coffee consumption								HbA1c
SNP	R²	F	EA	OA	beta.exp	se.exp	pval.exp	samplesize.exp	beta.out	se.out	pval.out	samplesize.out
rs10193706	6.36e-05	28.5153	A	C	-0.0112766	0.00211173	1.1e-07	448204	0.0017	0.0014	0.1295	281416
rs10224022	5.4e-05	24.1874	C	T	0.0105601	0.0021472	1.2e-06	448204	0.0021	0.0016	0.2229	281416
rs10421571	4.67e-05	20.9478	A	C	-0.00966012	0.00211063	5e-06	448204	-0.0035	0.0017	0.0223	281416
rs1057868	0.000349711	156.796	C	T	-0.0290606	0.00232079	5.1e-36	448204	-0.0035	0.0015	0.04823	281416
rs10744299	5.31e-05	23.7803	C	T	-0.0120372	0.0024684	8.8e-07	448204	-0.0002	0.0017	0.8434	281416
rs10871777	0.000222513	99.7528	A	G	-0.0246756	0.00247061	1.9e-23	448204	-0.0025	0.0015	0.07912	281416
rs10992783	6.14e-05	27.5033	C	T	0.011181	0.002132	1.6e-07	448204	-0.0002	0.0014	0.7598	281416
rs10997940	6.01e-05	26.953	C	T	0.0111263	0.00214312	2.4e-07	448204	-0.0007	0.0014	0.7598	281416
rs11060255	6.65e-05	29.8062	G	A	-0.0115506	0.00211568	3e-08	448204	-0.0012	0.0014	0.6625	281416
rs11139656	5.73e-05	25.6861	G	A	-0.0120499	0.00237757	4.3e-07	448204	-0.0034	0.0017	0.05056	281416
rs11204603	5.58e-05	25.0044	G	A	-0.0116097	0.00232173	6.9e-07	448204	0.0049	0.0058	0.1785	281416
rs11236225	5.83e-05	26.1315	A	G	0.013594	0.00265928	2.6e-07	448204	0.0022	0.0017	0.1857	281416
rs1153598	5.38e-05	24.1327	A	G	-0.0150553	0.00306468	9.2e-07	448204	-0.0021	0.002	0.4089	281416
rs115942789	4.74e-05	21.2368	A	G	-0.0287498	0.00623863	4.9e-06	448204	0.005	0.0047	0.3865	281416
rs11716326	5.24e-05	23.4848	G	A	0.0129693	0.00267622	1.1e-06	448204	0.0003	0.0019	0.9862	281416
rs117810762	7.45e-05	33.4028	G	A	-0.0464751	0.00804133	8.3e-09	448204	-0.0087	0.0068	0.1001	281416
rs117934594	4.37e-05	19.5696	G	A	0.0365623	0.00826497	9e-06	448204	-0.0017	0.006	0.9466	281416
rs117968677	8.84e-05	39.6373	G	A	0.0450128	0.00714962	2e-10	448204	0.0076	0.006	0.1563	281416
rs1182580	4.57e-05	20.4988	C	T	-0.00953154	0.00210522	9.1e-06	448204	0.0007	0.0013	0.4699	281416
rs11876773	4.51e-05	20.213	C	T	0.0156871	0.0034892	6.5e-06	448204	-0.0027	0.0022	0.3773	281416
rs12322545	5.7e-05	25.5477	G	A	0.0149176	0.00295136	5.6e-07	448204	0.0029	0.0019	0.1189	281416
rs12403951	4.59e-05	20.5702	A	G	-0.0104342	0.00230059	6.3e-06	448204	0.0011	0.0015	0.7091	281416
rs12514566	9.67e-05	43.3569	G	A	0.0146071	0.00221837	5.1e-11	448204	0.0031	0.0014	0.02507	281416
rs12604773	4.28e-05	19.1955	A	G	0.00973034	0.00222089	8.7e-06	448204	0.0006	0.0014	0.8723	281416
rs12989746	5.68e-05	25.4597	G	T	-0.0122192	0.00242167	3.1e-07	448204	0.0008	0.0015	0.5284	281416
rs13054099	9.46e-05	42.4039	T	C	0.0155424	0.00238679	6.9e-11	448204	-0.0032	0.0015	0.1537	281416
rs13166120	8.96e-05	40.1553	G	A	-0.0182613	0.00288177	1.4e-10	448204	0.0023	0.0018	0.3063	281416
rs13271359	8.08e-05	36.2298	C	T	0.0144948	0.00240812	1.4e-09	448204	-0.0009	0.0016	0.742	281416
rs13303360	4.24e-05	18.9993	G	A	-0.0122335	0.0028066	8.7e-06	448204	-0.0046	0.0026	0.06058	281416
rs13387090	0.000177657	79.6404	G	T	0.0250305	0.0028048	3.5e-19	448204	0.0023	0.0018	0.178	281416
rs139512297	4.63e-05	20.7514	G	T	0.0443294	0.00973121	4.6e-06	448204	0.0228	0.0139	0.1194	281416
rs140590745	5.15e-05	23.0757	A	C	0.0178546	0.00371682	1.4e-06	448204	-0.0158	0.0093	0.489	281416
rs1410815	4.53e-05	20.2873	C	T	-0.0132737	0.00294699	5.8e-06	448204	-0.0008	0.0026	0.8331	281416
rs142649516	6.29e-05	28.1722	C	A	0.0666819	0.0125631	1.1e-07	448204	0.0047	0.0099	0.5641	281416
rs143357946	4.69e-05	21.0015	C	T	-0.0255876	0.00558346	3.7e-06	448204	-0.0001	0.0038	0.9119	281416
rs1467914	6.52e-05	29.2405	A	G	0.0163447	0.00302262	5.6e-08	448204	0.0008	0.0019	0.6214	281416
rs1487441	7.33e-05	32.8367	G	A	-0.0120743	0.00210708	9.6e-09	448204	0.0013	0.0013	0.5535	281416
rs150962310	4.57e-05	20.4702	G	A	0.0662876	0.0146511	4.3e-06	448204	0.0032	0.0074	0.445	281416
rs1533434	4.85e-05	21.7352	A	G	-0.00987747	0.00211867	4.2e-06	448204	0.0002	0.0014	0.6129	281416
rs16826524	4.75e-05	21.2686	C	T	0.0116155	0.00251865	3.5e-06	448204	-0.0063	0.0028	0.0669	281416
rs17144566	6.33e-05	28.3722	C	T	0.0140843	0.00264416	4.3e-08	448204	-0.0032	0.0017	0.1149	281416
rs17687539	6.3e-05	28.23	A	G	0.0137324	0.00258458	1.2e-07	448204	0.0022	0.0017	0.1518	281416
rs184120359	4.94e-05	22.1427	G	A	-0.0178433	0.00379192	2.4e-06	448204	-0.0006	0.0059	0.8541	281416
rs186568706	5.9e-05	26.4415	C	T	-0.0114206	0.00222098	2e-07	448204	-0.0024	0.0026	0.4487	281416
rs1870107	6.11e-05	27.367	T	C	0.0110436	0.00211104	1.3e-07	448204	-0.0028	0.0013	0.1417	281416
rs191038950	4.91e-05	21.9892	A	G	0.0105051	0.00224024	2.2e-06	448204	-0.0003	0.0015	0.427	281416
rs1942965	4.88e-05	21.8801	T	C	0.00985445	0.00210672	2.7e-06	448204	0.0027	0.0014	0.09648	281416
rs2048108	4.43e-05	19.8777	T	C	0.00948691	0.00212785	6.2e-06	448204	0.0027	0.0016	0.1628	281416
rs210917	4.9e-05	21.9507	A	G	0.0126085	0.00269115	3.3e-06	448204	0.0023	0.0017	0.2152	281416
rs211081	4.87e-05	21.8243	C	T	-0.00987065	0.00211288	2.8e-06	448204	0.0021	0.0014	0.1479	281416
rs2189234	8.51e-05	38.164	T	G	-0.0133307	0.00215787	4.6e-10	448204	0.0017	0.0014	0.655	281416
rs2234233	4.5e-05	20.185	G	A	0.0125926	0.00280285	7e-06	448204	-0.0017	0.0018	0.222	281416
rs2322280	4.37e-05	19.5987	G	A	0.00932359	0.00210605	8.2e-06	448204	0.0007	0.0014	0.7778	281416
rs2373834	4.29e-05	19.2475	A	G	0.0116207	0.00264877	9.6e-06	448204	-0.0025	0.0017	0.08738	281416
rs245771	4.88e-05	21.879	G	T	-0.0106166	0.00226971	3e-06	448204	0.0028	0.0015	0.1061	281416
rs2465037	0.000121411	54.4234	C	A	0.0163951	0.00222239	2.9e-13	448204	-0.0003	0.0014	0.5725	281416
rs2472297	0.00184772	829.685	C	T	-0.0685684	0.00238049	1.5e-182	448204	0.0015	0.0016	0.6743	281416
rs2613458	5.3e-05	23.7734	A	C	-0.0114678	0.00235198	6.6e-07	448204	-0.0007	0.0015	0.4726	281416
rs28490963	5.17e-05	23.1761	G	A	-0.0194606	0.00404236	2.6e-06	448204	0.0007	0.0027	0.9017	281416
rs28637922	5.37e-05	24.0913	G	T	-0.0109699	0.00223497	6e-07	448204	-0.0004	0.0014	0.8096	281416
rs329122	7.41e-05	33.2273	G	A	0.0122708	0.00212875	7.3e-09	448204	0	0.0013	0.8792	281416
rs34276507	5.44e-05	24.3762	G	A	-0.0109812	0.00222416	7.9e-07	448204	-0.001	0.0015	0.8468	281416
rs34281672	6.18e-05	27.7215	C	T	0.0114594	0.00217647	6.5e-08	448204	0.0023	0.0014	0.1801	281416
rs34715167	4.54e-05	20.3286	C	T	-0.00978202	0.00216957	8e-06	448204	-0.0031	0.0018	0.2962	281416
rs35798887	4.26e-05	19.1042	C	T	0.0312682	0.00715381	9.7e-06	448204	-0.0022	0.0059	0.5103	281416
rs3857599	5.48e-05	24.5462	C	A	-0.0140978	0.0028455	5.5e-07	448204	-0.0001	0.0017	0.5062	281416
rs4244225	4.73e-05	21.2195	A	G	-0.0150734	0.00327222	3.6e-06	448204	0.0003	0.0021	0.6996	281416
rs4410790	0.00152058	682.563	T	C	-0.0568791	0.00217711	1.1e-150	448204	-0.0051	0.0014	0.002235	281416
rs4420190	4.8e-05	21.5175	T	C	0.0115295	0.0024855	3.8e-06	448204	0.0007	0.0016	0.837	281416
rs4493494	5.9e-05	26.4512	G	A	-0.0109573	0.00213049	2.9e-07	448204	-0.0004	0.0014	0.7725	281416
rs45510500	4.58e-05	20.5457	C	T	-0.0208227	0.00459384	5.4e-06	448204	-0.0003	0.0032	0.8774	281416
rs4577206	4.97e-05	22.2922	C	T	-0.0160082	0.00339051	1.6e-06	448204	0.0029	0.0032	0.584	281416
rs4615895	8.46e-05	37.9346	G	A	-0.0147976	0.00240255	5.8e-10	448204	0.0012	0.0015	0.4146	281416
rs4637326	5.64e-05	25.2984	A	C	0.0112871	0.00224406	5.6e-07	448204	0.0085	0.0056	0.4918	281416
rs4660846	5.16e-05	23.1327	C	T	-0.0107363	0.00223224	1e-06	448204	0.0044	0.0014	0.0005238	281416
rs4860734	5.03e-05	22.5678	G	A	-0.0111891	0.00235532	2.1e-06	448204	-0.0014	0.0015	0.3129	281416
rs547462544	4.64e-05	20.8119	T	C	-0.0385645	0.00845338	3.3e-06	448204	0.0173	0.0213	0.3898	281416
rs55780162	4.99e-05	22.3876	A	G	-0.0102109	0.00215804	3e-06	448204	0.0011	0.0017	0.4223	281416
rs56113850	0.000172717	77.4254	T	C	-0.0186901	0.00212407	8.2e-19	448204	-0.0022	0.002	0.1432	281416
rs56349356	5.23e-05	23.4291	G	A	0.037028	0.00764983	1.5e-06	448204	0.0009	0.0064	0.689	281416
rs563738408	5.62e-05	25.2061	G	A	0.0300038	0.00597616	4.2e-07	448204	0.0199	0.0156	0.193	281416
rs56404105	5.85e-05	26.2239	T	C	-0.0179024	0.00349592	2.7e-07	448204	0.0013	0.0023	0.6676	281416
rs574367	8.55e-05	38.33	G	T	-0.0159501	0.00257628	3.3e-10	448204	-0.0015	0.0016	0.4343	281416
rs57800446	4.69e-05	21.0172	G	A	0.00989908	0.00215927	4.7e-06	448204	0.0027	0.0016	0.1471	281416
rs57918684	6.14e-05	27.5257	G	A	-0.0152717	0.00291083	1.5e-07	448204	-0.0004	0.0019	0.9862	281416
rs58115360	5.65e-05	25.316	C	T	0.0116574	0.00231688	4.8e-07	448204	0.0012	0.0015	0.2537	281416
rs6030315	5.92e-05	26.5254	C	A	0.0110703	0.00214945	2.5e-07	448204	0.0009	0.0014	0.3591	281416
rs6040062	4.4e-05	19.7016	G	A	-0.0149687	0.00337235	6.6e-06	448204	0.0001	0.0021	0.9375	281416
rs6047535	5.54e-05	24.8104	C	T	0.0152705	0.00306574	4.4e-07	448204	0.0007	0.0078	0.774	281416
rs6062357	0.000105576	47.3243	C	T	-0.0147077	0.00213797	4e-12	448204	0.0017	0.0014	0.2492	281416
rs6063085	0.000103152	46.2376	A	C	-0.0147547	0.00216986	6.7e-12	448204	-0.0003	0.0014	0.9438	281416
rs62220377	4.74e-05	21.2496	A	C	0.0221745	0.00481036	5.5e-06	448204	0.012	0.0039	0.005181	281416
rs62256289	4.83e-05	21.6372	C	T	-0.0103203	0.00221866	4.2e-06	448204	-0.001	0.0014	0.4623	281416
rs6227	8.27e-05	37.076	C	T	0.013657	0.00224289	1.4e-09	448204	0.0013	0.0014	0.4105	281416
rs62508259	4.49e-05	20.137	T	C	0.00998669	0.00222548	9.2e-06	448204	0.0016	0.0014	0.3954	281416
rs627933	7.12e-05	31.8947	A	G	0.0127799	0.00226291	1.1e-08	448204	-0.0002	0.0014	0.646	281416
rs630194	7.26e-05	32.5448	T	C	0.012602	0.00220901	9.8e-09	448204	0.0013	0.0014	0.0936	281416
rs6595449	5.34e-05	23.9134	A	C	0.0103892	0.00212452	1.3e-06	448204	-0.0009	0.0014	0.547	281416
rs66475668	5.38e-05	24.1208	T	C	-0.0194134	0.0039528	1.1e-06	448204	0.0002	0.0025	0.9896	281416
rs6695123	6.42e-05	28.7626	T	C	0.0117975	0.00219976	7.5e-08	448204	0.0013	0.0014	0.2702	281416
rs6961484	4.57e-05	20.4884	T	C	0.00956287	0.00211268	7.3e-06	448204	0.0004	0.0013	0.9808	281416
rs7016815	4.63e-05	20.7655	T	G	0.0111554	0.00244801	4.4e-06	448204	-0.0004	0.0016	0.8744	281416
rs71532543	4.64e-05	20.7788	G	A	-0.0097886	0.00214738	6.4e-06	448204	0.0007	0.0014	0.4764	281416
rs7198453	5.47e-05	24.5359	G	A	0.0107752	0.00217532	8.4e-07	448204	0.0002	0.0014	0.6962	281416
rs7209484	8.97e-05	40.1971	T	C	0.0156335	0.0024658	1.9e-10	448204	-0.0036	0.0016	0.02275	281416
rs723145	4.4e-05	19.7139	A	G	-0.01161	0.00261484	6.8e-06	448204	-0.0001	0.0017	0.6485	281416
rs72865722	4.6e-05	20.6222	G	A	0.0135978	0.00299433	5.4e-06	448204	-0.0012	0.0019	0.6276	281416
rs730632	4.77e-05	21.3903	C	T	-0.0128078	0.00276927	4.3e-06	448204	0.0011	0.0018	0.4533	281416
rs7306710	4.96e-05	22.2436	T	C	0.0099753	0.00211506	2.4e-06	448204	-0.0001	0.0014	0.7542	281416
rs74359090	5.19e-05	23.2709	T	C	-0.0363341	0.00753194	1.3e-06	448204	-0.0051	0.0042	0.2944	281416
rs74692183	5.76e-05	25.8205	C	T	0.0270169	0.00531682	3.9e-07	448204	-0.0074	0.0032	0.01374	281416
rs75347775	8.02e-05	35.9496	G	A	-0.0146425	0.00244212	1.4e-09	448204	0.0031	0.0017	0.01431	281416
rs7568760	4.68e-05	20.9719	G	A	0.0119493	0.00260929	5.6e-06	448204	-0.0001	0.0017	0.7612	281416
rs76881016	5.82e-05	26.1043	A	G	-0.0207512	0.0040615	3e-07	448204	0.0008	0.0032	0.8748	281416
rs7733412	5.34e-05	23.9264	C	T	-0.0129553	0.00264855	1.4e-06	448204	0.0014	0.0017	0.7129	281416
rs7736449	6.54e-05	29.3216	G	A	0.0184369	0.00340481	5.4e-08	448204	-0.0005	0.0025	0.5712	281416
rs7774229	5.71e-05	25.5831	G	A	0.0203096	0.00401535	5.2e-07	448204	0.0049	0.0026	0.05419	281416
rs787498	5.72e-05	25.6401	C	T	0.0132641	0.00261949	3.1e-07	448204	0.0006	0.0017	0.8162	281416
rs78845572	4.71e-05	21.1102	C	T	0.0168046	0.00365747	5.6e-06	448204	-0.002	0.0022	0.276	281416
rs79687974	4.93e-05	22.1158	T	C	0.011097	0.00235968	2.1e-06	448204	0.0008	0.0016	0.4971	281416
rs7974009	0.000148245	66.4536	C	T	0.0231108	0.00283501	2.8e-16	448204	-0.0085	0.0071	0.3359	281416
rs7991723	5.46e-05	24.4933	C	T	-0.0110762	0.00223803	6.8e-07	448204	0.0011	0.0015	0.8929	281416
rs7998265	6.16e-05	27.6095	C	T	0.0121108	0.00230485	1.6e-07	448204	0.001	0.0015	0.5621	281416
rs80055580	4.5e-05	20.1888	G	T	0.0168525	0.00375066	8.2e-06	448204	-0.002	0.0039	0.6607	281416
rs8056750	8.61e-05	38.6133	C	T	-0.0140255	0.00225709	5.8e-10	448204	-0.0022	0.0019	0.2881	281416
rs830355	5.25e-05	23.5312	T	C	-0.0161424	0.00332771	1.3e-06	448204	-0.0014	0.002	0.2025	281416
rs907188	5.13e-05	22.9951	G	T	0.0137319	0.0028636	1.9e-06	448204	0.0003	0.0018	0.742	281416
rs9296406	6e-05	26.8944	T	C	-0.0109191	0.0021055	2.8e-07	448204	0	0.0013	0.767	281416
rs9398171	6.92e-05	31.0135	C	T	-0.0128985	0.00231613	1.8e-08	448204	-0.0041	0.0015	0.002455	281416
rs9650210	5.84e-05	26.1641	C	A	-0.0170007	0.00332363	3.5e-07	448204	-0.0022	0.0021	0.4047	281416
rs9728268	4.77e-05	21.3915	T	C	-0.0111534	0.00241149	3.8e-06	448204	0.0012	0.0016	0.4125	281416
	coffee consumption								ISIadjBMI
SNP	R²	F	EA	OA	beta.exp	se.exp	pval.exp	samplesize.exp	beta.out	se.out	pval.out	samplesize.out
rs10193706	6.36e-05	28.5153	A	C	-0.0112766	0.00211173	1.1e-07	448204	-0.006	0.0066	0.3654	53657
rs10421571	4.67e-05	20.9478	A	C	-0.00966012	0.00211063	5e-06	448204	-0.0037	0.0074	0.6192	53657
rs1057868	0.000349711	156.796	C	T	-0.0290606	0.00232079	5.1e-36	448204	-0.0049	0.007	0.4863	53657
rs10744299	5.31e-05	23.7803	C	T	-0.0120372	0.0024684	8.8e-07	448204	-0.0006	0.0076	0.9375	53657
rs10871777	0.000222513	99.7528	A	G	-0.0246756	0.00247061	1.9e-23	448204	-0.0011	0.0075	0.8841	53657
rs10992783	6.14e-05	27.5033	C	T	0.011181	0.002132	1.6e-07	448204	0.0104	0.0066	0.1167	53657
rs10997940	6.01e-05	26.953	C	T	0.0111263	0.00214312	2.4e-07	448204	-0.0071	0.0066	0.2842	53657
rs11139656	5.73e-05	25.6861	G	A	-0.0120499	0.00237757	4.3e-07	448204	-0.0047	0.0078	0.5443	53657
rs11236225	5.83e-05	26.1315	A	G	0.013594	0.00265928	2.6e-07	448204	-0.0105	0.008	0.1869	53657
rs1153598	5.38e-05	24.1327	A	G	-0.0150553	0.00306468	9.2e-07	448204	-0.0299	0.0096	0.001816	53657
rs115942789	4.74e-05	21.2368	A	G	-0.0287498	0.00623863	4.9e-06	448204	0.0095	0.0186	0.6088	53657
rs11716326	5.24e-05	23.4848	G	A	0.0129693	0.00267622	1.1e-06	448204	0.0005	0.0085	0.9529	53657
rs117810762	7.45e-05	33.4028	G	A	-0.0464751	0.00804133	8.3e-09	448204	0.0243	0.0264	0.3576	53657
rs117934594	4.37e-05	19.5696	G	A	0.0365623	0.00826497	9e-06	448204	-0.0038	0.0315	0.904	53657
rs117968677	8.84e-05	39.6373	G	A	0.0450128	0.00714962	2e-10	448204	-0.0384	0.0208	0.06495	53657
rs1182580	4.57e-05	20.4988	C	T	-0.00953154	0.00210522	9.1e-06	448204	-0.0053	0.0065	0.4168	53657
rs11876773	4.51e-05	20.213	C	T	0.0156871	0.0034892	6.5e-06	448204	0.03	0.0107	0.005089	53657
rs12322545	5.7e-05	25.5477	G	A	0.0149176	0.00295136	5.6e-07	448204	-0.0098	0.0094	0.2963	53657
rs12403951	4.59e-05	20.5702	A	G	-0.0104342	0.00230059	6.3e-06	448204	0.002	0.007	0.7763	53657
rs12514566	9.67e-05	43.3569	G	A	0.0146071	0.00221837	5.1e-11	448204	0.0005	0.0069	0.9425	53657
rs12604773	4.28e-05	19.1955	A	G	0.00973034	0.00222089	8.7e-06	448204	-0.0048	0.0068	0.4824	53657
rs12989746	5.68e-05	25.4597	G	T	-0.0122192	0.00242167	3.1e-07	448204	-0.005	0.0074	0.5019	53657
rs13054099	9.46e-05	42.4039	T	C	0.0155424	0.00238679	6.9e-11	448204	-0.0087	0.0074	0.2426	53657
rs13166120	8.96e-05	40.1553	G	A	-0.0182613	0.00288177	1.4e-10	448204	0.0125	0.0093	0.178	53657
rs13303360	4.24e-05	18.9993	G	A	-0.0122335	0.0028066	8.7e-06	448204	0.0018	0.0091	0.8428	53657
rs139512297	4.63e-05	20.7514	G	T	0.0443294	0.00973121	4.6e-06	448204	-0.0574	0.0336	0.08715	53657
rs1410815	4.53e-05	20.2873	C	T	-0.0132737	0.00294699	5.8e-06	448204	-0.005	0.0086	0.5595	53657
rs142649516	6.29e-05	28.1722	C	A	0.0666819	0.0125631	1.1e-07	448204	0.0174	0.0316	0.5821	53657
rs143357946	4.69e-05	21.0015	C	T	-0.0255876	0.00558346	3.7e-06	448204	0.0029	0.0182	0.8731	53657
rs1467914	6.52e-05	29.2405	A	G	0.0163447	0.00302262	5.6e-08	448204	-0.0294	0.0092	0.001361	53657
rs1487441	7.33e-05	32.8367	G	A	-0.0120743	0.00210708	9.6e-09	448204	0.0076	0.0065	0.2443	53657
rs150962310	4.57e-05	20.4702	G	A	0.0662876	0.0146511	4.3e-06	448204	-0.0109	0.0268	0.6845	53657
rs1533434	4.85e-05	21.7352	A	G	-0.00987747	0.00211867	4.2e-06	448204	0.0043	0.0066	0.5166	53657
rs16826524	4.75e-05	21.2686	C	T	0.0116155	0.00251865	3.5e-06	448204	-0.0041	0.0083	0.6197	53657
rs17144566	6.33e-05	28.3722	C	T	0.0140843	0.00264416	4.3e-08	448204	-0.0079	0.0086	0.3565	53657
rs17687539	6.3e-05	28.23	A	G	0.0137324	0.00258458	1.2e-07	448204	0.0064	0.0084	0.4441	53657
rs1870107	6.11e-05	27.367	T	C	0.0110436	0.00211104	1.3e-07	448204	-0.0052	0.0065	0.4257	53657
rs1942965	4.88e-05	21.8801	T	C	0.00985445	0.00210672	2.7e-06	448204	-0.0142	0.0069	0.04061	53657
rs2048108	4.43e-05	19.8777	T	C	0.00948691	0.00212785	6.2e-06	448204	0.0165	0.0067	0.01424	53657
rs210917	4.9e-05	21.9507	A	G	0.0126085	0.00269115	3.3e-06	448204	-0.014	0.0081	0.08229	53657
rs211081	4.87e-05	21.8243	C	T	-0.00987065	0.00211288	2.8e-06	448204	0.0001	0.0067	0.9881	53657
rs2189234	8.51e-05	38.164	T	G	-0.0133307	0.00215787	4.6e-10	448204	0.0032	0.0067	0.6345	53657
rs2231142	0.000130029	58.2868	G	T	0.0251879	0.00329918	1.2e-14	448204	0.0165	0.0107	0.1234	53657
rs2234233	4.5e-05	20.185	G	A	0.0125926	0.00280285	7e-06	448204	0.007	0.0088	0.4248	53657
rs2322280	4.37e-05	19.5987	G	A	0.00932359	0.00210605	8.2e-06	448204	-0.0057	0.0065	0.3825	53657
rs2373834	4.29e-05	19.2475	A	G	0.0116207	0.00264877	9.6e-06	448204	0.0058	0.0085	0.4933	53657
rs245771	4.88e-05	21.879	G	T	-0.0106166	0.00226971	3e-06	448204	0.004	0.0069	0.5641	53657
rs2465037	0.000121411	54.4234	C	A	0.0163951	0.00222239	2.9e-13	448204	-0.0044	0.0068	0.5196	53657
rs2472297	0.00184772	829.685	C	T	-0.0685684	0.00238049	1.5e-182	448204	0.0119	0.0074	0.11	53657
rs2613458	5.3e-05	23.7734	A	C	-0.0114678	0.00235198	6.6e-07	448204	0.0095	0.0069	0.1708	53657
rs28490963	5.17e-05	23.1761	G	A	-0.0194606	0.00404236	2.6e-06	448204	0.0097	0.0131	0.4575	53657
rs28637922	5.37e-05	24.0913	G	T	-0.0109699	0.00223497	6e-07	448204	0.0132	0.0067	0.04989	53657
rs329122	7.41e-05	33.2273	G	A	0.0122708	0.00212875	7.3e-09	448204	-0.0088	0.0064	0.1708	53657
rs34060476	0.000224342	100.573	A	G	-0.0309338	0.00308455	1.6e-23	448204	-0.0246	0.0096	0.01029	53657
rs34276507	5.44e-05	24.3762	G	A	-0.0109812	0.00222416	7.9e-07	448204	0.0062	0.0071	0.3852	53657
rs34281672	6.18e-05	27.7215	C	T	0.0114594	0.00217647	6.5e-08	448204	-0.006	0.0067	0.3728	53657
rs34715167	4.54e-05	20.3286	C	T	-0.00978202	0.00216957	8e-06	448204	-0.0065	0.0071	0.3626	53657
rs35798887	4.26e-05	19.1042	C	T	0.0312682	0.00715381	9.7e-06	448204	0.0339	0.0239	0.1555	53657
rs3857599	5.48e-05	24.5462	C	A	-0.0140978	0.0028455	5.5e-07	448204	0.0159	0.0085	0.06035	53657
rs4244225	4.73e-05	21.2195	A	G	-0.0150734	0.00327222	3.6e-06	448204	-0.0285	0.0105	0.006669	53657
rs4410790	0.00152058	682.563	T	C	-0.0568791	0.00217711	1.1e-150	448204	-0.0016	0.0068	0.8149	53657
rs4420190	4.8e-05	21.5175	T	C	0.0115295	0.0024855	3.8e-06	448204	0.0055	0.0072	0.4475	53657
rs45510500	4.58e-05	20.5457	C	T	-0.0208227	0.00459384	5.4e-06	448204	0.0024	0.0144	0.8675	53657
rs4577206	4.97e-05	22.2922	C	T	-0.0160082	0.00339051	1.6e-06	448204	0.0066	0.0106	0.5338	53657
rs4615895	8.46e-05	37.9346	G	A	-0.0147976	0.00240255	5.8e-10	448204	0.0104	0.0074	0.1625	53657
rs4660846	5.16e-05	23.1327	C	T	-0.0107363	0.00223224	1e-06	448204	0.019	0.0069	0.006153	53657
rs4860734	5.03e-05	22.5678	G	A	-0.0111891	0.00235532	2.1e-06	448204	0.0057	0.0072	0.4312	53657
rs55780162	4.99e-05	22.3876	A	G	-0.0102109	0.00215804	3e-06	448204	-0.0008	0.0068	0.9068	53657
rs56113850	0.000172717	77.4254	T	C	-0.0186901	0.00212407	8.2e-19	448204	-0.0058	0.0067	0.3889	53657
rs56349356	5.23e-05	23.4291	G	A	0.037028	0.00764983	1.5e-06	448204	0.018	0.0233	0.4389	53657
rs574367	8.55e-05	38.33	G	T	-0.0159501	0.00257628	3.3e-10	448204	0.0082	0.0081	0.3088	53657
rs57918684	6.14e-05	27.5257	G	A	-0.0152717	0.00291083	1.5e-07	448204	0.0167	0.0085	0.04852	53657
rs58115360	5.65e-05	25.316	C	T	0.0116574	0.00231688	4.8e-07	448204	0.0054	0.007	0.4429	53657
rs6030315	5.92e-05	26.5254	C	A	0.0110703	0.00214945	2.5e-07	448204	0.002	0.0067	0.7664	53657
rs6040062	4.4e-05	19.7016	G	A	-0.0149687	0.00337235	6.6e-06	448204	-0.0164	0.0105	0.1185	53657
rs6062357	0.000105576	47.3243	C	T	-0.0147077	0.00213797	4e-12	448204	-0.004	0.0066	0.5463	53657
rs6063085	0.000103152	46.2376	A	C	-0.0147547	0.00216986	6.7e-12	448204	-0.0017	0.0067	0.8006	53657
rs62220377	4.74e-05	21.2496	A	C	0.0221745	0.00481036	5.5e-06	448204	0.0122	0.017	0.4738	53657
rs62256289	4.83e-05	21.6372	C	T	-0.0103203	0.00221866	4.2e-06	448204	-0.0012	0.0071	0.8665	53657
rs6227	8.27e-05	37.076	C	T	0.013657	0.00224289	1.4e-09	448204	-0.0198	0.007	0.0049	53657
rs62508259	4.49e-05	20.137	T	C	0.00998669	0.00222548	9.2e-06	448204	-0.0192	0.0072	0.008016	53657
rs627933	7.12e-05	31.8947	A	G	0.0127799	0.00226291	1.1e-08	448204	0.0121	0.007	0.08555	53657
rs630194	7.26e-05	32.5448	T	C	0.012602	0.00220901	9.8e-09	448204	0.0068	0.0068	0.3197	53657
rs6595449	5.34e-05	23.9134	A	C	0.0103892	0.00212452	1.3e-06	448204	-0.005	0.0065	0.4437	53657
rs66475668	5.38e-05	24.1208	T	C	-0.0194134	0.0039528	1.1e-06	448204	0.0033	0.0116	0.7765	53657
rs6695123	6.42e-05	28.7626	T	C	0.0117975	0.00219976	7.5e-08	448204	-0.0137	0.0068	0.04498	53657
rs6733007	5.26e-05	23.5778	C	T	-0.0109153	0.00224793	1.3e-06	448204	0.0114	0.007	0.1053	53657
rs6961484	4.57e-05	20.4884	T	C	0.00956287	0.00211268	7.3e-06	448204	-0.0123	0.0065	0.05952	53657
rs7016815	4.63e-05	20.7655	T	G	0.0111554	0.00244801	4.4e-06	448204	-0.0115	0.0076	0.1327	53657
rs71532543	4.64e-05	20.7788	G	A	-0.0097886	0.00214738	6.4e-06	448204	0.0026	0.0066	0.6949	53657
rs7198453	5.47e-05	24.5359	G	A	0.0107752	0.00217532	8.4e-07	448204	-0.0015	0.0068	0.8263	53657
rs723145	4.4e-05	19.7139	A	G	-0.01161	0.00261484	6.8e-06	448204	0.0031	0.0083	0.7075	53657
rs72865722	4.6e-05	20.6222	G	A	0.0135978	0.00299433	5.4e-06	448204	-0.0035	0.0091	0.6998	53657
rs730632	4.77e-05	21.3903	C	T	-0.0128078	0.00276927	4.3e-06	448204	0.0313	0.0088	0.0003591	53657
rs7306710	4.96e-05	22.2436	T	C	0.0099753	0.00211506	2.4e-06	448204	-0.0155	0.0063	0.01424	53657
rs74359090	5.19e-05	23.2709	T	C	-0.0363341	0.00753194	1.3e-06	448204	0.006	0.0172	0.7278	53657
rs74692183	5.76e-05	25.8205	C	T	0.0270169	0.00531682	3.9e-07	448204	-0.0215	0.0143	0.1321	53657
rs75347775	8.02e-05	35.9496	G	A	-0.0146425	0.00244212	1.4e-09	448204	-0.0003	0.0078	0.9691	53657
rs7568760	4.68e-05	20.9719	G	A	0.0119493	0.00260929	5.6e-06	448204	0.008	0.0084	0.3388	53657
rs76881016	5.82e-05	26.1043	A	G	-0.0207512	0.0040615	3e-07	448204	0.0116	0.014	0.4064	53657
rs7774229	5.71e-05	25.5831	G	A	0.0203096	0.00401535	5.2e-07	448204	0.0078	0.012	0.5169	53657
rs787498	5.72e-05	25.6401	C	T	0.0132641	0.00261949	3.1e-07	448204	0.0009	0.008	0.9099	53657
rs78845572	4.71e-05	21.1102	C	T	0.0168046	0.00365747	5.6e-06	448204	-0.0118	0.0103	0.252	53657
rs79687974	4.93e-05	22.1158	T	C	0.011097	0.00235968	2.1e-06	448204	0.0022	0.008	0.7821	53657
rs7991723	5.46e-05	24.4933	C	T	-0.0110762	0.00223803	6.8e-07	448204	0.0038	0.007	0.5892	53657
rs7998265	6.16e-05	27.6095	C	T	0.0121108	0.00230485	1.6e-07	448204	0.0163	0.0073	0.02644	53657
rs80055580	4.5e-05	20.1888	G	T	0.0168525	0.00375066	8.2e-06	448204	-0.0224	0.0112	0.04587	53657
rs8056750	8.61e-05	38.6133	C	T	-0.0140255	0.00225709	5.8e-10	448204	0.0093	0.0071	0.1927	53657
rs830355	5.25e-05	23.5312	T	C	-0.0161424	0.00332771	1.3e-06	448204	0.0025	0.0098	0.7985	53657
rs907188	5.13e-05	22.9951	G	T	0.0137319	0.0028636	1.9e-06	448204	-0.0095	0.0082	0.2443	53657
rs9296406	6e-05	26.8944	T	C	-0.0109191	0.0021055	2.8e-07	448204	-0.0093	0.0063	0.1414	53657
rs9398171	6.92e-05	31.0135	C	T	-0.0128985	0.00231613	1.8e-08	448204	-0.0041	0.007	0.5602	53657
rs9650210	5.84e-05	26.1641	C	A	-0.0170007	0.00332363	3.5e-07	448204	-0.0069	0.0098	0.481	53657
rs9728268	4.77e-05	21.3915	T	C	-0.0111534	0.00241149	3.8e-06	448204	0.0119	0.0074	0.11	53657
rs9940128	0.000217694	97.5923	G	A	-0.0209822	0.00212394	2.8e-23	448204	0.0078	0.0064	0.2248	53657
	coffee consumption								ISIadjBMI
SNP	R²	F	EA	OA	beta.exp	se.exp	pval.exp	samplesize.exp	beta.out	se.out	pval.out	samplesize.out
rs10193706	6.36e-05	28.5153	A	C	-0.0112766	0.00211173	1.1e-07	448204	-0.0007	0.0067	0.9168	53657
rs10421571	4.67e-05	20.9478	A	C	-0.00966012	0.00211063	5e-06	448204	0.0064	0.0074	0.3879	53657
rs1057868	0.000349711	156.796	C	T	-0.0290606	0.00232079	5.1e-36	448204	0.0005	0.007	0.9431	53657
rs10744299	5.31e-05	23.7803	C	T	-0.0120372	0.0024684	8.8e-07	448204	0.0062	0.0077	0.4218	53657
rs10871777	0.000222513	99.7528	A	G	-0.0246756	0.00247061	1.9e-23	448204	0.0015	0.0076	0.8439	53657
rs10992783	6.14e-05	27.5033	C	T	0.011181	0.002132	1.6e-07	448204	-0.0115	0.0066	0.08146	53657
rs10997940	6.01e-05	26.953	C	T	0.0111263	0.00214312	2.4e-07	448204	0.0008	0.0066	0.9035	53657
rs11139656	5.73e-05	25.6861	G	A	-0.0120499	0.00237757	4.3e-07	448204	-0.0085	0.0077	0.2707	53657
rs11236225	5.83e-05	26.1315	A	G	0.013594	0.00265928	2.6e-07	448204	0.0195	0.0079	0.01382	53657
rs1153598	5.38e-05	24.1327	A	G	-0.0150553	0.00306468	9.2e-07	448204	0.0023	0.0096	0.8116	53657
rs115942789	4.74e-05	21.2368	A	G	-0.0287498	0.00623863	4.9e-06	448204	0.0006	0.0186	0.9742	53657
rs11716326	5.24e-05	23.4848	G	A	0.0129693	0.00267622	1.1e-06	448204	-0.0025	0.0086	0.7721	53657
rs117810762	7.45e-05	33.4028	G	A	-0.0464751	0.00804133	8.3e-09	448204	-0.0259	0.0265	0.3285	53657
rs117934594	4.37e-05	19.5696	G	A	0.0365623	0.00826497	9e-06	448204	0.0256	0.0315	0.4161	53657
rs117968677	8.84e-05	39.6373	G	A	0.0450128	0.00714962	2e-10	448204	0.0179	0.0208	0.3899	53657
rs1182580	4.57e-05	20.4988	C	T	-0.00953154	0.00210522	9.1e-06	448204	-0.0057	0.0065	0.3805	53657
rs11876773	4.51e-05	20.213	C	T	0.0156871	0.0034892	6.5e-06	448204	-0.0216	0.0107	0.04279	53657
rs12322545	5.7e-05	25.5477	G	A	0.0149176	0.00295136	5.6e-07	448204	-0.0075	0.0093	0.4221	53657
rs12403951	4.59e-05	20.5702	A	G	-0.0104342	0.00230059	6.3e-06	448204	0.0012	0.007	0.864	53657
rs12514566	9.67e-05	43.3569	G	A	0.0146071	0.00221837	5.1e-11	448204	0.0082	0.007	0.2419	53657
rs12604773	4.28e-05	19.1955	A	G	0.00973034	0.00222089	8.7e-06	448204	0.0178	0.0069	0.009945	53657
rs12989746	5.68e-05	25.4597	G	T	-0.0122192	0.00242167	3.1e-07	448204	-0.0027	0.0074	0.7157	53657
rs13054099	9.46e-05	42.4039	T	C	0.0155424	0.00238679	6.9e-11	448204	0.0084	0.0075	0.2636	53657
rs13166120	8.96e-05	40.1553	G	A	-0.0182613	0.00288177	1.4e-10	448204	-0.0134	0.0092	0.147	53657
rs13303360	4.24e-05	18.9993	G	A	-0.0122335	0.0028066	8.7e-06	448204	-0.0111	0.0091	0.2245	53657
rs139512297	4.63e-05	20.7514	G	T	0.0443294	0.00973121	4.6e-06	448204	0.0467	0.0337	0.166	53657
rs1410815	4.53e-05	20.2873	C	T	-0.0132737	0.00294699	5.8e-06	448204	-0.0031	0.0085	0.7163	53657
rs142649516	6.29e-05	28.1722	C	A	0.0666819	0.0125631	1.1e-07	448204	0.0203	0.0317	0.5217	53657
rs143357946	4.69e-05	21.0015	C	T	-0.0255876	0.00558346	3.7e-06	448204	-0.0155	0.0182	0.3938	53657
rs1467914	6.52e-05	29.2405	A	G	0.0163447	0.00302262	5.6e-08	448204	-0.0062	0.0092	0.5023	53657
rs1487441	7.33e-05	32.8367	G	A	-0.0120743	0.00210708	9.6e-09	448204	-0.0023	0.0065	0.7234	53657
rs150962310	4.57e-05	20.4702	G	A	0.0662876	0.0146511	4.3e-06	448204	-0.0093	0.0267	0.7277	53657
rs1533434	4.85e-05	21.7352	A	G	-0.00987747	0.00211867	4.2e-06	448204	0.0052	0.0066	0.4308	53657
rs16826524	4.75e-05	21.2686	C	T	0.0116155	0.00251865	3.5e-06	448204	0.0027	0.0082	0.7427	53657
rs17144566	6.33e-05	28.3722	C	T	0.0140843	0.00264416	4.3e-08	448204	0.0047	0.0085	0.5816	53657
rs17687539	6.3e-05	28.23	A	G	0.0137324	0.00258458	1.2e-07	448204	-0.0035	0.0084	0.678	53657
rs1870107	6.11e-05	27.367	T	C	0.0110436	0.00211104	1.3e-07	448204	0.0043	0.0065	0.5082	53657
rs1942965	4.88e-05	21.8801	T	C	0.00985445	0.00210672	2.7e-06	448204	0.0053	0.0069	0.4428	53657
rs2048108	4.43e-05	19.8777	T	C	0.00948691	0.00212785	6.2e-06	448204	-0.0038	0.0068	0.5765	53657
rs210917	4.9e-05	21.9507	A	G	0.0126085	0.00269115	3.3e-06	448204	0.0129	0.0081	0.1123	53657
rs211081	4.87e-05	21.8243	C	T	-0.00987065	0.00211288	2.8e-06	448204	0.0051	0.0068	0.4535	53657
rs2189234	8.51e-05	38.164	T	G	-0.0133307	0.00215787	4.6e-10	448204	-0.0134	0.0068	0.04889	53657
rs2231142	0.000130029	58.2868	G	T	0.0251879	0.00329918	1.2e-14	448204	-0.0079	0.0108	0.463	53657
rs2234233	4.5e-05	20.185	G	A	0.0125926	0.00280285	7e-06	448204	-0.0201	0.0087	0.02136	53657
rs2322280	4.37e-05	19.5987	G	A	0.00932359	0.00210605	8.2e-06	448204	-0.0026	0.0065	0.6891	53657
rs2373834	4.29e-05	19.2475	A	G	0.0116207	0.00264877	9.6e-06	448204	-0.0022	0.0085	0.7965	53657
rs245771	4.88e-05	21.879	G	T	-0.0106166	0.00226971	3e-06	448204	-0.0009	0.0069	0.8963	53657
rs2465037	0.000121411	54.4234	C	A	0.0163951	0.00222239	2.9e-13	448204	-0.0008	0.0069	0.9078	53657
rs2472297	0.00184772	829.685	C	T	-0.0685684	0.00238049	1.5e-182	448204	-0.0247	0.0074	0.0008623	53657
rs2613458	5.3e-05	23.7734	A	C	-0.0114678	0.00235198	6.6e-07	448204	-0.0171	0.0069	0.01327	53657
rs28490963	5.17e-05	23.1761	G	A	-0.0194606	0.00404236	2.6e-06	448204	0.0123	0.0131	0.3478	53657
rs28637922	5.37e-05	24.0913	G	T	-0.0109699	0.00223497	6e-07	448204	-0.0063	0.0068	0.3545	53657
rs329122	7.41e-05	33.2273	G	A	0.0122708	0.00212875	7.3e-09	448204	0.012	0.0064	0.06069	53657
rs34276507	5.44e-05	24.3762	G	A	-0.0109812	0.00222416	7.9e-07	448204	-0.0015	0.0071	0.8329	53657
rs34281672	6.18e-05	27.7215	C	T	0.0114594	0.00217647	6.5e-08	448204	-0.0065	0.0068	0.3394	53657
rs34715167	4.54e-05	20.3286	C	T	-0.00978202	0.00216957	8e-06	448204	0.0008	0.0071	0.9104	53657
rs35798887	4.26e-05	19.1042	C	T	0.0312682	0.00715381	9.7e-06	448204	0.0056	0.024	0.8152	53657
rs3857599	5.48e-05	24.5462	C	A	-0.0140978	0.0028455	5.5e-07	448204	-0.0186	0.0084	0.02733	53657
rs4244225	4.73e-05	21.2195	A	G	-0.0150734	0.00327222	3.6e-06	448204	0.021	0.0106	0.04676	53657
rs4410790	0.00152058	682.563	T	C	-0.0568791	0.00217711	1.1e-150	448204	-0.0105	0.0069	0.1284	53657
rs4420190	4.8e-05	21.5175	T	C	0.0115295	0.0024855	3.8e-06	448204	-0.0016	0.0073	0.8268	53657
rs45510500	4.58e-05	20.5457	C	T	-0.0208227	0.00459384	5.4e-06	448204	-0.024	0.0144	0.09604	53657
rs4577206	4.97e-05	22.2922	C	T	-0.0160082	0.00339051	1.6e-06	448204	-0.0202	0.0107	0.05816	53657
rs4615895	8.46e-05	37.9346	G	A	-0.0147976	0.00240255	5.8e-10	448204	0.002	0.0074	0.7873	53657
rs4660846	5.16e-05	23.1327	C	T	-0.0107363	0.00223224	1e-06	448204	-0.0187	0.0069	0.006767	53657
rs4860734	5.03e-05	22.5678	G	A	-0.0111891	0.00235532	2.1e-06	448204	-0.0029	0.0072	0.6875	53657
rs4925114	9.1e-05	40.7751	A	G	-0.0141622	0.00221785	2e-10	448204	-0.0175	0.0069	0.01127	53657
rs55780162	4.99e-05	22.3876	A	G	-0.0102109	0.00215804	3e-06	448204	-0.0007	0.0069	0.9193	53657
rs56113850	0.000172717	77.4254	T	C	-0.0186901	0.00212407	8.2e-19	448204	-0.0078	0.0067	0.2445	53657
rs56349356	5.23e-05	23.4291	G	A	0.037028	0.00764983	1.5e-06	448204	0.0028	0.0233	0.9042	53657
rs574367	8.55e-05	38.33	G	T	-0.0159501	0.00257628	3.3e-10	448204	-0.0076	0.008	0.3435	53657
rs57918684	6.14e-05	27.5257	G	A	-0.0152717	0.00291083	1.5e-07	448204	-0.0134	0.0084	0.1119	53657
rs58115360	5.65e-05	25.316	C	T	0.0116574	0.00231688	4.8e-07	448204	0.0014	0.007	0.8416	53657
rs6030315	5.92e-05	26.5254	C	A	0.0110703	0.00214945	2.5e-07	448204	0.0101	0.0067	0.1318	53657
rs6040062	4.4e-05	19.7016	G	A	-0.0149687	0.00337235	6.6e-06	448204	0.0218	0.0105	0.03714	53657
rs6062357	0.000105576	47.3243	C	T	-0.0147077	0.00213797	4e-12	448204	-0.0037	0.0067	0.5809	53657
rs6063085	0.000103152	46.2376	A	C	-0.0147547	0.00216986	6.7e-12	448204	-0.0003	0.0068	0.9648	53657
rs62220377	4.74e-05	21.2496	A	C	0.0221745	0.00481036	5.5e-06	448204	0.0039	0.0171	0.8192	53657
rs62256289	4.83e-05	21.6372	C	T	-0.0103203	0.00221866	4.2e-06	448204	0.0016	0.0071	0.8219	53657
rs6227	8.27e-05	37.076	C	T	0.013657	0.00224289	1.4e-09	448204	0.0011	0.007	0.8753	53657
rs62508259	4.49e-05	20.137	T	C	0.00998669	0.00222548	9.2e-06	448204	0.0073	0.0073	0.3181	53657
rs627933	7.12e-05	31.8947	A	G	0.0127799	0.00226291	1.1e-08	448204	-0.0085	0.007	0.2251	53657
rs630194	7.26e-05	32.5448	T	C	0.012602	0.00220901	9.8e-09	448204	0.0023	0.0068	0.7353	53657
rs6595449	5.34e-05	23.9134	A	C	0.0103892	0.00212452	1.3e-06	448204	0.0143	0.0066	0.03028	53657
rs66475668	5.38e-05	24.1208	T	C	-0.0194134	0.0039528	1.1e-06	448204	-0.0131	0.0116	0.2578	53657
rs6695123	6.42e-05	28.7626	T	C	0.0117975	0.00219976	7.5e-08	448204	0.0266	0.0068	9.24e-05	53657
rs6733007	5.26e-05	23.5778	C	T	-0.0109153	0.00224793	1.3e-06	448204	-0.0196	0.0071	0.005828	53657
rs6961484	4.57e-05	20.4884	T	C	0.00956287	0.00211268	7.3e-06	448204	-0.001	0.0066	0.8796	53657
rs7016815	4.63e-05	20.7655	T	G	0.0111554	0.00244801	4.4e-06	448204	-0.0064	0.0077	0.407	53657
rs71532543	4.64e-05	20.7788	G	A	-0.0097886	0.00214738	6.4e-06	448204	-0.0106	0.0066	0.1083	53657
rs7198453	5.47e-05	24.5359	G	A	0.0107752	0.00217532	8.4e-07	448204	0.0107	0.0068	0.1158	53657
rs723145	4.4e-05	19.7139	A	G	-0.01161	0.00261484	6.8e-06	448204	-0.0066	0.0082	0.4223	53657
rs72865722	4.6e-05	20.6222	G	A	0.0135978	0.00299433	5.4e-06	448204	0.0078	0.0091	0.3934	53657
rs730632	4.77e-05	21.3903	C	T	-0.0128078	0.00276927	4.3e-06	448204	-0.0134	0.0087	0.1249	53657
rs7306710	4.96e-05	22.2436	T	C	0.0099753	0.00211506	2.4e-06	448204	0.0106	0.0063	0.09226	53657
rs74359090	5.19e-05	23.2709	T	C	-0.0363341	0.00753194	1.3e-06	448204	-0.0052	0.0172	0.7619	53657
rs74692183	5.76e-05	25.8205	C	T	0.0270169	0.00531682	3.9e-07	448204	0.0115	0.0143	0.4219	53657
rs75347775	8.02e-05	35.9496	G	A	-0.0146425	0.00244212	1.4e-09	448204	0.0063	0.0078	0.4204	53657
rs7568760	4.68e-05	20.9719	G	A	0.0119493	0.00260929	5.6e-06	448204	0.0109	0.0084	0.1959	53657
rs76881016	5.82e-05	26.1043	A	G	-0.0207512	0.0040615	3e-07	448204	0.0104	0.014	0.458	53657
rs7736449	6.54e-05	29.3216	G	A	0.0184369	0.00340481	5.4e-08	448204	0.0232	0.0107	0.02957	53657
rs7774229	5.71e-05	25.5831	G	A	0.0203096	0.00401535	5.2e-07	448204	0.0019	0.012	0.874	53657
rs787498	5.72e-05	25.6401	C	T	0.0132641	0.00261949	3.1e-07	448204	-0.0061	0.008	0.447	53657
rs78845572	4.71e-05	21.1102	C	T	0.0168046	0.00365747	5.6e-06	448204	-0.0034	0.0103	0.7403	53657
rs79687974	4.93e-05	22.1158	T	C	0.011097	0.00235968	2.1e-06	448204	-0.0119	0.0077	0.1231	53657
rs7991723	5.46e-05	24.4933	C	T	-0.0110762	0.00223803	6.8e-07	448204	-0.0058	0.007	0.4078	53657
rs7998265	6.16e-05	27.6095	C	T	0.0121108	0.00230485	1.6e-07	448204	-0.0185	0.0073	0.0114	53657
rs80055580	4.5e-05	20.1888	G	T	0.0168525	0.00375066	8.2e-06	448204	0.0141	0.0114	0.2151	53657
rs8056750	8.61e-05	38.6133	C	T	-0.0140255	0.00225709	5.8e-10	448204	-0.0266	0.0072	0.0002248	53657
rs830355	5.25e-05	23.5312	T	C	-0.0161424	0.00332771	1.3e-06	448204	0.0119	0.0097	0.2222	53657
rs907188	5.13e-05	22.9951	G	T	0.0137319	0.0028636	1.9e-06	448204	0.0028	0.0081	0.7303	53657
rs9296406	6e-05	26.8944	T	C	-0.0109191	0.0021055	2.8e-07	448204	0.0067	0.0064	0.295	53657
rs9398171	6.92e-05	31.0135	C	T	-0.0128985	0.00231613	1.8e-08	448204	0.0074	0.007	0.2909	53657
rs9650210	5.84e-05	26.1641	C	A	-0.0170007	0.00332363	3.5e-07	448204	0.0157	0.0097	0.1073	53657
rs9728268	4.77e-05	21.3915	T	C	-0.0111534	0.00241149	3.8e-06	448204	0.0004	0.0075	0.9575	53657
rs9940128	0.000217694	97.5923	G	A	-0.0209822	0.00212394	2.8e-23	448204	-0.0005	0.0064	0.9377	53657
1.Coffee consumption as the exposure-DBP as the outcome; 2.Coffee consumption as the exposure-SBP as the outcome; 3.Coffee consumption as the exposure-BMI as the outcome; 4.Coffee consumption as the exposure-WHRadjBMI(man) as the outcome; 5.Coffee consumption as the exposure-WHRadjBMI(woman) as the outcome; 6.Coffee consumption as the exposure-FI as the outcome; 7.Coffee consumption as the exposu…
Abbreviations: DBP, Diastolic blood pressure; SBP, Systolic blood pressure; BMI, Body mass index; WHRadjBMI, Waist-to-hip ratio adjusted for body mass index; FI, Fasting insulin; FG, Fasting glucose; 2hGLU, 2h-glucose post-challenge; HbA1c, glycated hemoglobin; ISI, Modified Stumvoll Insulin Sensitivity Index; IFC, Insulin Fold Change.

## Sheet: Supplementary Table S4
Supplementary Table 4: Association of genetic variants of DBP with cardiac parameters in present MR study
SNP	DBP								LVEDV				SNP	DBP								LVESV				SNP	DBP								LVEF				SNP	DBP								LVSV
	R²	F	EA	OA	beta.exp	se.exp	pval.exp	samplesize.exp	beta.out	se.out	pval.out	samplesize.out		R²	F	EA	OA	beta.exp	se.exp	pval.exp	samplesize.exp	beta.out	se.out	pval.out	samplesize.out		R²	F	EA	OA	beta.exp	se.exp	pval.exp	samplesize.exp	beta.out	se.out	pval.out	samplesize.out		R²	F	EA	OA	beta.exp	se.exp	pval.exp	samplesize.exp	beta.out	se.out
rs10009850	6.25603e-05	30.6857	G	A	0.0128851	0.00232605	4.3e-08	490469	-0.00357329	0.00662392	0.59	36041	rs10009850	6.25603e-05	30.6857	G	A	0.0128851	0.00232605	4.3e-08	490469	-0.00475364	0.00683578	0.49	36041	rs10009850	6.25603e-05	30.6837	G	A	0.0128851	0.00232605	4.3e-08	490469	0.00474853	0.00778278	0.54	36041	rs10009850	6.25603e-05	30.6837	G	A	0.0128851	0.00232605	4.3e-08	490469	-0.00248452	0.00708057
rs10018865	7.57876e-05	37.1741	C	T	0.013411	0.00219958	7.4e-10	490469	-0.00271258	0.00625888	0.66	36041	rs10018865	7.57876e-05	37.1741	C	T	0.013411	0.00219958	7.4e-10	490469	-0.00294533	0.00645907	0.65	36041	rs10018865	7.57876e-05	37.1713	C	T	0.013411	0.00219958	7.4e-10	490469	0.000875998	0.00735388	0.91	36041	rs10018865	7.57876e-05	37.1713	C	T	0.013411	0.00219958	7.4e-10	490469	0.000122761	0.00669036
rs10032729	7.41792e-05	36.3852	G	A	-0.0124241	0.00205969	4.4e-09	490469	-0.00556966	0.00590591	0.35	36041	rs10032729	7.41792e-05	36.3852	G	A	-0.0124241	0.00205969	4.4e-09	490469	-0.00216749	0.0060948	0.72	36041	rs10032729	7.41792e-05	36.3824	G	A	-0.0124241	0.00205969	4.4e-09	490469	-0.00333628	0.00693915	0.63	36041	rs10032729	7.41792e-05	36.3824	G	A	-0.0124241	0.00205969	4.4e-09	490469	-0.0055925	0.00631306
rs10069690	8.95804e-05	43.9402	C	T	-0.0154845	0.00233596	3.4e-12	490469	-0.00629463	0.00672296	0.35	36041	rs10069690	8.95804e-05	43.9402	C	T	-0.0154845	0.00233596	3.4e-12	490469	0.000907849	0.0069322	0.9	36041	rs10069690	8.95804e-05	43.9362	C	T	-0.0154845	0.00233596	3.4e-12	490469	-0.0100476	0.00789192	0.2	36041	rs10069690	8.95804e-05	43.9362	C	T	-0.0154845	0.00233596	3.4e-12	490469	-0.0108138	0.00718947
rs10186643	8.01531e-05	39.3156	G	T	-0.0137908	0.00219941	1e-09	490469	0.0129747	0.00631655	0.04	36041	rs10186643	8.01531e-05	39.3156	G	T	-0.0137908	0.00219941	1e-09	490469	0.0101251	0.00651485	0.12	36041	rs10186643	8.01531e-05	39.3124	G	T	-0.0137908	0.00219941	1e-09	490469	-0.00326405	0.00741971	0.66	36041	rs10186643	8.01531e-05	39.3124	G	T	-0.0137908	0.00219941	1e-09	490469	0.0129255	0.00675658
rs10202102	7.38169e-05	36.2074	C	T	0.0124631	0.00207122	3.2e-10	490469	-0.00674152	0.00598692	0.26	36041	rs10202102	7.38169e-05	36.2074	C	T	0.0124631	0.00207122	3.2e-10	490469	-0.00576306	0.00617486	0.35	36041	rs10202102	7.38169e-05	36.2047	C	T	0.0124631	0.00207122	3.2e-10	490469	0.00207848	0.0070325	0.77	36041	rs10202102	7.38169e-05	36.2047	C	T	0.0124631	0.00207122	3.2e-10	490469	-0.00587914	0.00640398
rs10207726	9.23817e-05	45.3144	C	T	0.0151027	0.00224355	2.2e-11	490469	-0.00534208	0.00643427	0.41	36041	rs10207726	9.23817e-05	45.3144	C	T	0.0151027	0.00224355	2.2e-11	490469	-0.00517575	0.00663626	0.44	36041	rs10207726	9.23817e-05	45.3101	C	T	0.0151027	0.00224355	2.2e-11	490469	0.00275978	0.00755798	0.72	36041	rs10207726	9.23817e-05	45.3101	C	T	0.0151027	0.00224355	2.2e-11	490469	-0.00501205	0.0068825
rs10224210	0.000230752	113.202	T	C	-0.0242038	0.00227486	1.7e-28	490469	-0.00535594	0.0065779	0.42	36041	rs10224210	0.000230752	113.202	T	C	-0.0242038	0.00227486	1.7e-28	490469	-0.00672531	0.00678522	0.32	36041	rs10224210	0.000230752	113.176	T	C	-0.0242038	0.00227486	1.7e-28	490469	0.00745059	0.00772568	0.33	36041	rs10224210	0.000230752	113.176	T	C	-0.0242038	0.00227486	1.7e-28	490469	-0.00541325	0.00703396
rs10233389	7.84736e-05	38.4918	C	A	0.0127022	0.00204736	2.5e-10	490469	0.00757024	0.00588063	0.2	36041	rs10233389	7.84736e-05	38.4918	C	A	0.0127022	0.00204736	2.5e-10	490469	0.0127829	0.00606597	0.035	36041	rs10233389	7.84736e-05	38.4887	C	A	0.0127022	0.00204736	2.5e-10	490469	-0.0154908	0.00690674	0.025	36041	rs10233389	7.84736e-05	38.4887	C	A	0.0127022	0.00204736	2.5e-10	490469	0.000407338	0.00628834
rs1049694	6.00865e-05	29.4722	C	T	0.0118352	0.00218006	2e-08	490469	0.00193333	0.00628589	0.76	36041	rs1049694	6.00865e-05	29.4722	C	T	0.0118352	0.00218006	2e-08	490469	0.0074303	0.00648015	0.25	36041	rs1049694	6.00865e-05	29.4704	C	T	0.0118352	0.00218006	2e-08	490469	-0.0122448	0.00737502	0.097	36041	rs1049694	6.00865e-05	29.4704	C	T	0.0118352	0.00218006	2e-08	490469	-0.00352536	0.00672046
rs10791562	6.3726e-05	31.2575	G	A	-0.0115162	0.00205983	1.2e-08	490469	0.00879674	0.00592717	0.14	36041	rs10791562	6.3726e-05	31.2575	G	A	-0.0115162	0.00205983	1.2e-08	490469	0.0104102	0.00611517	0.089	36041	rs10791562	6.3726e-05	31.2554	G	A	-0.0115162	0.00205983	1.2e-08	490469	-0.0088778	0.00695999	0.2	36041	rs10791562	6.3726e-05	31.2554	G	A	-0.0115162	0.00205983	1.2e-08	490469	0.00649218	0.00633509
rs10804330	9.27744e-05	45.507	T	C	0.0140022	0.00207566	5.4e-12	490469	-0.0185239	0.00598432	0.002	36041	rs10804330	9.27744e-05	45.507	T	C	0.0140022	0.00207566	5.4e-12	490469	-0.0232773	0.00617218	0.00016	36041	rs10804330	9.27744e-05	45.5027	T	C	0.0140022	0.00207566	5.4e-12	490469	0.021688	0.00702945	0.002	36041	rs10804330	9.27744e-05	45.5027	T	C	0.0140022	0.00207566	5.4e-12	490469	-0.0101547	0.0064012
rs10840378	0.000303687	148.993	C	T	-0.0320882	0.00262882	2.7e-35	490469	0.00738109	0.00752772	0.33	36041	rs10840378	0.000303687	148.993	C	T	-0.0320882	0.00262882	2.7e-35	490469	0.0111462	0.00776649	0.15	36041	rs10840378	0.000303687	148.948	C	T	-0.0320882	0.00262882	2.7e-35	490469	-0.0122372	0.00883944	0.17	36041	rs10840378	0.000303687	148.948	C	T	-0.0320882	0.00262882	2.7e-35	490469	0.00251885	0.00804578
rs10840457	0.000166548	81.6999	A	G	0.0199117	0.00220291	2.6e-20	490469	0.0189847	0.0063548	0.0028	36041	rs10840457	0.000166548	81.6999	A	G	0.0199117	0.00220291	2.6e-20	490469	0.00339842	0.00655637	0.6	36041	rs10840457	0.000166548	81.6861	A	G	0.0199117	0.00220291	2.6e-20	490469	0.0172249	0.00746214	0.021	36041	rs10876531	0.000131114	64.3068	A	C	0.0182012	0.00226956	5e-15	490469	0.0104709	0.00696763
rs10876531	0.000131114	64.3154	A	C	0.0182012	0.00226956	5e-15	490469	0.00813412	0.00651682	0.21	36041	rs10876531	0.000131114	64.3154	A	C	0.0182012	0.00226956	5e-15	490469	0.00405419	0.00672534	0.55	36041	rs10876531	0.000131114	64.3068	A	C	0.0182012	0.00226956	5e-15	490469	0.00170094	0.00765783	0.82	36041	rs10883543	0.000306908	150.528	G	T	-0.0401489	0.00327188	1.9e-34	490469	0.0122225	0.0101625
rs10883543	0.000306908	150.574	G	T	-0.0401489	0.00327188	1.9e-34	490469	0.00986936	0.00950681	0.3	36041	rs10883543	0.000306908	150.574	G	T	-0.0401489	0.00327188	1.9e-34	490469	0.00636401	0.00980198	0.52	36041	rs10883543	0.000306908	150.528	G	T	-0.0401489	0.00327188	1.9e-34	490469	-0.000741709	0.0111564	0.95	36041	rs10889711	6.61224e-05	32.4308	T	C	0.0121101	0.00212644	4.5e-09	490469	-0.0103081	0.00655868
rs10889711	6.61224e-05	32.433	T	C	0.0121101	0.00212644	4.5e-09	490469	-0.00736889	0.00612803	0.23	36041	rs10889711	6.61224e-05	32.433	T	C	0.0121101	0.00212644	4.5e-09	490469	-0.00462947	0.00632032	0.46	36041	rs10889711	6.61224e-05	32.4308	T	C	0.0121101	0.00212644	4.5e-09	490469	3.93e-05	0.00720229	1	36041	rs10900590	0.000112845	55.3469	C	T	-0.0168457	0.00226421	4.4e-13	490469	-0.0114023	0.00697424
rs10900590	0.000112845	55.3532	C	T	-0.0168457	0.00226421	4.4e-13	490469	-0.00366608	0.0065163	0.57	36041	rs10900590	0.000112845	55.3532	C	T	-0.0168457	0.00226421	4.4e-13	490469	0.00312333	0.00672078	0.64	36041	rs10900590	0.000112845	55.3469	C	T	-0.0168457	0.00226421	4.4e-13	490469	-0.0115416	0.00765863	0.13	36041	rs10918673	7.97356e-05	39.1076	C	T	-0.012806	0.00204769	4.7e-10	490469	0.00118974	0.00629939
rs10918673	7.97356e-05	39.1108	C	T	-0.012806	0.00204769	4.7e-10	490469	0.0090736	0.00588576	0.12	36041	rs10918673	7.97356e-05	39.1108	C	T	-0.012806	0.00204769	4.7e-10	490469	0.0147407	0.00607046	0.015	36041	rs10918673	7.97356e-05	39.1076	C	T	-0.012806	0.00204769	4.7e-10	490469	-0.0162851	0.00691755	0.019	36041	rs10961465	8.47511e-05	41.5675	G	A	0.0143066	0.00221891	7.4e-11	490469	-0.00695539	0.00680777
rs10961465	8.47511e-05	41.5711	G	A	0.0143066	0.00221891	7.4e-11	490469	-0.00897369	0.00637055	0.16	36041	rs10961465	8.47511e-05	41.5711	G	A	0.0143066	0.00221891	7.4e-11	490469	-0.00803756	0.00657152	0.22	36041	rs10961465	8.47511e-05	41.5675	G	A	0.0143066	0.00221891	7.4e-11	490469	0.00468945	0.00747707	0.53	36041	rs10975421	7.04837e-05	34.5698	A	G	0.0121441	0.00206538	3.5e-09	490469	0.000645793	0.00636241
rs10975421	7.04837e-05	34.5724	A	G	0.0121441	0.00206538	3.5e-09	490469	0.00206713	0.0059538	0.73	36041	rs10975421	7.04837e-05	34.5724	A	G	0.0121441	0.00206538	3.5e-09	490469	0.00332609	0.00614162	0.59	36041	rs10975421	7.04837e-05	34.5698	A	G	0.0121441	0.00206538	3.5e-09	490469	-0.00353335	0.00698793	0.61	36041	rs10980408	9.48911e-05	46.5409	T	C	-0.0379042	0.00555582	5.5e-13	490469	-0.00754048	0.016982
rs10980408	9.48911e-05	46.5454	T	C	-0.0379042	0.00555582	5.5e-13	490469	-7.88e-05	0.0158913	1	36041	rs10980408	9.48911e-05	46.5454	T	C	-0.0379042	0.00555582	5.5e-13	490469	0.00662749	0.0163927	0.69	36041	rs10980408	9.48911e-05	46.5409	T	C	-0.0379042	0.00555582	5.5e-13	490469	-0.0155433	0.0186516	0.4	36041	rs11000734	6.86696e-05	33.6801	T	G	-0.0171094	0.00294803	6.8e-09	490469	-0.00484486	0.00892569
rs11000734	6.86696e-05	33.6825	T	G	-0.0171094	0.00294803	6.8e-09	490469	0.0126801	0.00834978	0.13	36041	rs11000734	6.86696e-05	33.6825	T	G	-0.0171094	0.00294803	6.8e-09	490469	0.0252502	0.00860903	0.0034	36041	rs11000734	6.86696e-05	33.6801	T	G	-0.0171094	0.00294803	6.8e-09	490469	-0.032602	0.00979865	0.00088	36041	rs11076854	0.000155648	76.34	A	G	-0.0181051	0.002072	6.3e-19	490469	0.0193038	0.0063081
rs11076854	0.000155648	76.352	A	G	-0.0181051	0.002072	6.3e-19	490469	0.021495	0.00590191	0.00027	36041	rs11076854	0.000155648	76.352	A	G	-0.0181051	0.002072	6.3e-19	490469	0.0175257	0.00609011	0.004	36041	rs11076854	0.000155648	76.34	A	G	-0.0181051	0.002072	6.3e-19	490469	-0.00694717	0.00693151	0.32	36041	rs11083473	8.18076e-05	40.1238	A	G	0.0130768	0.00206434	9.3e-11	490469	-0.0193684	0.00631653
rs11083473	8.18076e-05	40.1272	A	G	0.0130768	0.00206434	9.3e-11	490469	-0.0169349	0.00590937	0.0042	36041	rs11083473	8.18076e-05	40.1272	A	G	0.0130768	0.00206434	9.3e-11	490469	-0.00998599	0.00609419	0.1	36041	rs11083473	8.18076e-05	40.1238	A	G	0.0130768	0.00206434	9.3e-11	490469	-0.000891797	0.00693518	0.9	36041	rs11121840	6.3172e-05	30.9837	G	A	0.0119678	0.00214997	4.5e-08	490469	0.00172016	0.00664902
rs11121840	6.3172e-05	30.9858	G	A	0.0119678	0.00214997	4.5e-08	490469	-0.000698812	0.00621244	0.91	36041	rs11121840	6.3172e-05	30.9858	G	A	0.0119678	0.00214997	4.5e-08	490469	-0.00456116	0.00640738	0.48	36041	rs11121840	6.3172e-05	30.9837	G	A	0.0119678	0.00214997	4.5e-08	490469	0.00778551	0.0073015	0.29	36041	rs11130602	0.000141394	69.3487	G	A	-0.0171481	0.00205904	1.2e-18	490469	0.0125734	0.00632169
rs11130602	0.000141394	69.3587	G	A	-0.0171481	0.00205904	1.2e-18	490469	0.01176	0.00590946	0.047	36041	rs11130602	0.000141394	69.3587	G	A	-0.0171481	0.00205904	1.2e-18	490469	0.00807671	0.00609607	0.19	36041	rs11130602	0.000141394	69.3487	G	A	-0.0171481	0.00205904	1.2e-18	490469	-0.00143576	0.00694399	0.84	36041	rs111346856	6.25838e-05	30.6952	G	A	-0.0127018	0.00229253	9.3e-09	490469	0.00375886	0.00711108
rs111346856	6.25838e-05	30.6972	G	A	-0.0127018	0.00229253	9.3e-09	490469	0.00110411	0.00665226	0.87	36041	rs111346856	6.25838e-05	30.6972	G	A	-0.0127018	0.00229253	9.3e-09	490469	-0.00122983	0.0068588	0.86	36041	rs111346856	6.25838e-05	30.6952	G	A	-0.0127018	0.00229253	9.3e-09	490469	0.0036616	0.00780657	0.64	36041	rs11171951	9.1193e-05	44.727	G	A	0.0141627	0.00211758	5.2e-11	490469	-0.015985	0.00650458
rs11171951	9.1193e-05	44.7312	G	A	0.0141627	0.00211758	5.2e-11	490469	-0.0104996	0.00608372	0.084	36041	rs11171951	9.1193e-05	44.7312	G	A	0.0141627	0.00211758	5.2e-11	490469	-0.0021704	0.00627839	0.73	36041	rs11153730	0.00011708	57.424	T	C	0.0155142	0.00204718	8.5e-16	490469	0.0133033	0.00691764	0.054	36041	rs11191580	0.000389016	190.799	T	C	0.0526319	0.00380956	2.6e-44	490469	-0.0285217	0.0115697
rs11191580	0.000389016	190.874	T	C	0.0526319	0.00380956	2.6e-44	490469	-0.0344073	0.0108232	0.0015	36041	rs11191580	0.000389016	190.874	T	C	0.0526319	0.00380956	2.6e-44	490469	-0.0305306	0.0111592	0.0062	36041	rs11171951	9.1193e-05	44.727	G	A	0.0141627	0.00211758	5.2e-11	490469	-0.00956842	0.00714891	0.18	36041	rs11228613	9.57263e-05	46.9505	T	G	0.0171525	0.00250314	7.2e-12	490469	0.0108965	0.0076596
rs11228613	9.57263e-05	46.9551	T	G	0.0171525	0.00250314	7.2e-12	490469	0.0124032	0.0071664	0.083	36041	rs11228613	9.57263e-05	46.9551	T	G	0.0171525	0.00250314	7.2e-12	490469	0.0108495	0.00739371	0.14	36041	rs11191580	0.000389016	190.799	T	C	0.0526319	0.00380956	2.6e-44	490469	0.0154561	0.0127013	0.22	36041	rs112370520	0.000285802	140.176	C	T	-0.0378733	0.0031984	6.6e-34	490469	0.00201668	0.00975871
rs11231721	6.27842e-05	30.7955	G	A	-0.0241019	0.00434317	1.6e-08	490469	0.0417355	0.0122304	0.00064	36041	rs11231721	6.27842e-05	30.7955	G	A	-0.0241019	0.00434317	1.6e-08	490469	0.0208046	0.0126183	0.099	36041	rs11228613	9.57263e-05	46.9505	T	G	0.0171525	0.00250314	7.2e-12	490469	-0.0051194	0.00841516	0.54	36041	rs11264734	7.21981e-05	35.4107	T	C	0.0134163	0.00225449	1.2e-09	490469	-0.00716672	0.00694755
rs112370520	0.000285802	140.216	C	T	-0.0378733	0.0031984	6.6e-34	490469	0.00599046	0.00913338	0.51	36041	rs112370520	0.000285802	140.216	C	T	-0.0378733	0.0031984	6.6e-34	490469	0.00804356	0.00942884	0.39	36041	rs11231721	6.27842e-05	30.7935	G	A	-0.0241019	0.00434317	1.6e-08	490469	0.011938	0.0143615	0.41	36041	rs113044050	9.78686e-05	48.0012	C	T	0.0205587	0.0029672	1.5e-12	490469	-0.00296691	0.00911759
rs11264734	7.21981e-05	35.4134	T	C	0.0134163	0.00225449	1.2e-09	490469	-0.00418807	0.00649136	0.52	36041	rs11264734	7.21981e-05	35.4134	T	C	0.0134163	0.00225449	1.2e-09	490469	-0.000461135	0.00669506	0.95	36041	rs112370520	0.000285802	140.176	C	T	-0.0378733	0.0031984	6.6e-34	490469	-0.00829654	0.0107317	0.44	36041	rs11466111	0.000219071	107.447	C	T	-0.0805336	0.0077684	6.4e-25	490469	-0.00712104	0.024007
rs113044050	9.78686e-05	48.006	C	T	0.0205587	0.0029672	1.5e-12	490469	-0.0124481	0.0085341	0.14	36041	rs113044050	9.78686e-05	48.006	C	T	0.0205587	0.0029672	1.5e-12	490469	-0.0204974	0.00880697	0.02	36041	rs11264734	7.21981e-05	35.4107	T	C	0.0134163	0.00225449	1.2e-09	490469	-0.00347476	0.00762932	0.65	36041	rs1154204	7.62648e-05	37.4053	A	G	-0.0128463	0.00210036	3.1e-09	490469	-0.000494715	0.00641249
rs11466111	0.000219071	107.471	C	T	-0.0805336	0.0077684	6.4e-25	490469	0.0139125	0.0224306	0.54	36041	rs11466111	0.000219071	107.471	C	T	-0.0805336	0.0077684	6.4e-25	490469	0.0274511	0.0231345	0.24	36041	rs113044050	9.78686e-05	48.0012	C	T	0.0205587	0.0029672	1.5e-12	490469	0.0238332	0.0100201	0.017	36041	rs11636952	0.000663256	325.304	T	C	0.0401806	0.00222703	5.9e-74	490469	-0.00473436	0.0068527
rs1154204	7.62648e-05	37.4082	A	G	-0.0128463	0.00210036	3.1e-09	490469	-0.000737509	0.00600218	0.9	36041	rs1154204	7.62648e-05	37.4082	A	G	-0.0128463	0.00210036	3.1e-09	490469	-0.00142131	0.00619121	0.82	36041	rs11466111	0.000219071	107.447	C	T	-0.0805336	0.0077684	6.4e-25	490469	-0.0416001	0.0263628	0.11	36041	rs11687089	0.000204222	100.164	T	C	0.0207015	0.00206824	3.1e-24	490469	0.00256827	0.00637219
rs11556924	0.000203472	99.8168	C	T	0.020973	0.00209922	4.5e-24	490469	-0.0190888	0.00604881	0.0016	36041	rs11556924	0.000203472	99.8168	C	T	0.020973	0.00209922	4.5e-24	490469	-0.0077001	0.00623945	0.22	36041	rs1154204	7.62648e-05	37.4053	A	G	-0.0128463	0.00210036	3.1e-09	490469	0.00122777	0.00704235	0.86	36041	rs11690717	7.34801e-05	36.0395	G	T	0.0126848	0.00211289	3.7e-09	490469	-0.00524557	0.00650774
rs11636952	0.000663256	325.521	T	C	0.0401806	0.00222703	5.9e-74	490469	-0.0092234	0.00641305	0.15	36041	rs11636952	0.000663256	325.521	T	C	0.0401806	0.00222703	5.9e-74	490469	-0.0116579	0.00661502	0.078	36041	rs11556924	0.000203472	99.7962	C	T	0.020973	0.00209922	4.5e-24	490469	-0.00981998	0.00710427	0.17	36041	rs11721038	0.00014912	73.1384	T	C	0.0332155	0.0038836	2.5e-17	490469	0.00530351	0.0117001
rs11687089	0.000204222	100.184	T	C	0.0207015	0.00206824	3.1e-24	490469	0.00572346	0.0059572	0.34	36041	rs11687089	0.000204222	100.184	T	C	0.0207015	0.00206824	3.1e-24	490469	0.00589488	0.00614421	0.34	36041	rs11636952	0.000663256	325.304	T	C	0.0401806	0.00222703	5.9e-74	490469	0.0117332	0.0075252	0.12	36041	rs117464403	6.02983e-05	29.5743	G	A	-0.0406548	0.0074755	1.9e-08	490469	-0.0325831	0.0229689
rs11690717	7.34801e-05	36.0422	G	T	0.0126848	0.00211289	3.7e-09	490469	-0.00198559	0.00608392	0.74	36041	rs11690717	7.34801e-05	36.0422	G	T	0.0126848	0.00211289	3.7e-09	490469	0.00166606	0.00627491	0.79	36041	rs11687089	0.000204222	100.164	T	C	0.0207015	0.00206824	3.1e-24	490469	-0.00460595	0.00699759	0.51	36041	rs117777118	7.0234e-05	34.4474	G	A	0.0337608	0.00575199	5.3e-09	490469	0.0283459	0.0177374
rs11721038	0.00014912	73.1494	T	C	0.0332155	0.0038836	2.5e-17	490469	0.00802412	0.0109371	0.46	36041	rs11721038	0.00014912	73.1494	T	C	0.0332155	0.0038836	2.5e-17	490469	0.00791544	0.0112825	0.48	36041	rs11690717	7.34801e-05	36.0395	G	T	0.0126848	0.00211289	3.7e-09	490469	-0.00456701	0.00714645	0.52	36041	rs11778153	9.96987e-05	48.8988	T	C	0.0149735	0.00214117	4e-12	490469	-0.00049273	0.00662853
rs117464403	6.02983e-05	29.5761	G	A	-0.0406548	0.0074755	1.9e-08	490469	-0.0328434	0.0214869	0.13	36041	rs117464403	6.02983e-05	29.5761	G	A	-0.0406548	0.0074755	1.9e-08	490469	-0.0199715	0.022154	0.37	36041	rs11721038	0.00014912	73.1384	T	C	0.0332155	0.0038836	2.5e-17	490469	-0.00551751	0.0128518	0.67	36041	rs117828113	0.000100007	49.0498	T	C	0.0287566	0.00410578	2e-12	490469	0.0206296	0.0124608
rs117777118	7.0234e-05	34.4499	G	A	0.0337608	0.00575199	5.3e-09	490469	0.0465391	0.0166025	0.0051	36041	rs117777118	7.0234e-05	34.4499	G	A	0.0337608	0.00575199	5.3e-09	490469	0.0527862	0.0171253	0.0021	36041	rs117464403	6.02983e-05	29.5743	G	A	-0.0406548	0.0074755	1.9e-08	490469	-0.00296922	0.0252153	0.91	36041	rs11782995	0.000211905	103.932	G	A	0.0240811	0.00236186	3.2e-25	490469	0.0113797	0.00722877
rs11778153	9.96987e-05	48.9038	T	C	0.0149735	0.00214117	4e-12	490469	-0.00287392	0.00619991	0.64	36041	rs11778153	9.96987e-05	48.9038	T	C	0.0149735	0.00214117	4e-12	490469	-0.0040172	0.00639151	0.53	36041	rs117777118	7.0234e-05	34.4474	G	A	0.0337608	0.00575199	5.3e-09	490469	-0.0436249	0.0194797	0.025	36041	rs11821781	0.000201605	98.8802	A	G	-0.0233661	0.00234956	5.7e-25	490469	0.00683731	0.00725045
rs117828113	0.000100007	49.0549	T	C	0.0287566	0.00410578	2e-12	490469	0.0254635	0.0116584	0.029	36041	rs117828113	0.000100007	49.0549	T	C	0.0287566	0.00410578	2e-12	490469	0.0277468	0.0120282	0.021	36041	rs11778153	9.96987e-05	48.8988	T	C	0.0149735	0.00214117	4e-12	490469	0.00437402	0.00727414	0.55	36041	rs11859505	5.88857e-05	28.8814	A	G	-0.0113332	0.00210877	4.2e-08	490469	-0.00401418	0.00646638
rs11782995	0.000211905	103.954	G	A	0.0240811	0.00236186	3.2e-25	490469	0.0169606	0.00676133	0.012	36041	rs11782995	0.000211905	103.954	G	A	0.0240811	0.00236186	3.2e-25	490469	0.0192706	0.00697029	0.0057	36041	rs117828113	0.000100007	49.0498	T	C	0.0287566	0.00410578	2e-12	490469	-0.0232701	0.0136899	0.089	36041	rs11868441	6.25563e-05	30.6817	A	G	0.0145801	0.00263212	1e-08	490469	0.0082692	0.00809189
rs11821781	0.000201605	98.9003	A	G	-0.0233661	0.00234956	5.7e-25	490469	0.00509554	0.0067836	0.45	36041	rs11821781	0.000201605	98.9003	A	G	-0.0233661	0.00234956	5.7e-25	490469	0.00368302	0.00699876	0.6	36041	rs11782995	0.000211905	103.932	G	A	0.0240811	0.00236186	3.2e-25	490469	-0.0158822	0.00793284	0.045	36041	rs11928547	0.000131396	64.4453	T	C	0.0167268	0.00208347	1.3e-16	490469	0.0030337	0.00638329
rs11859505	5.88857e-05	28.8832	A	G	-0.0113332	0.00210877	4.2e-08	490469	0.00163691	0.00604999	0.79	36041	rs11859505	5.88857e-05	28.8832	A	G	-0.0113332	0.00210877	4.2e-08	490469	0.00719719	0.00624292	0.25	36041	rs11821781	0.000201605	98.8802	A	G	-0.0233661	0.00234956	5.7e-25	490469	-0.00156166	0.00796565	0.84	36041	rs11945489	0.000137152	67.2683	C	T	0.0185816	0.00226541	9.1e-18	490469	-0.000876493	0.00697203
rs11868441	6.25563e-05	30.6837	A	G	0.0145801	0.00263212	1e-08	490469	0.000149295	0.00757365	0.98	36041	rs11868441	6.25563e-05	30.6837	A	G	0.0145801	0.00263212	1e-08	490469	-0.00822166	0.00781306	0.29	36041	rs11859505	5.88857e-05	28.8814	A	G	-0.0113332	0.00210877	4.2e-08	490469	-0.012077	0.00710543	0.089	36041	rs12035750	7.584e-05	37.1969	T	C	-0.0128109	0.00210043	4.3e-10	490469	0.00658612	0.00648274
rs11928547	0.000131396	64.4539	T	C	0.0167268	0.00208347	1.3e-16	490469	-2.31e-05	0.00596705	1	36041	rs11928547	0.000131396	64.4539	T	C	0.0167268	0.00208347	1.3e-16	490469	-0.00265447	0.00615547	0.67	36041	rs11868441	6.25563e-05	30.6817	A	G	0.0145801	0.00263212	1e-08	490469	0.0175062	0.00888931	0.049	36041	rs12084733	0.000313762	153.89	G	A	-0.0275738	0.0022224	4.5e-36	490469	0.000548654	0.00687483
rs11945489	0.000137152	67.2777	C	T	0.0185816	0.00226541	9.1e-18	490469	-0.00237065	0.00652238	0.72	36041	rs11945489	0.000137152	67.2777	C	T	0.0185816	0.00226541	9.1e-18	490469	-0.00347524	0.006731	0.61	36041	rs11928547	0.000131396	64.4453	T	C	0.0167268	0.00208347	1.3e-16	490469	0.0059213	0.00701166	0.4	36041	rs1213404	8.53789e-05	41.8754	G	A	0.0134634	0.00208044	1.6e-10	490469	-0.00271983	0.00637331
rs12035750	7.584e-05	37.1998	T	C	-0.0128109	0.00210043	4.3e-10	490469	0.0171531	0.00605708	0.0046	36041	rs12035750	7.584e-05	37.1998	T	C	-0.0128109	0.00210043	4.3e-10	490469	0.0254319	0.00624714	4.7e-05	36041	rs11945489	0.000137152	67.2683	C	T	0.0185816	0.00226541	9.1e-18	490469	0.00401727	0.00766349	0.6	36041	rs12146099	7.94704e-05	38.9775	G	A	-0.0130155	0.00208466	2.4e-10	490469	0.00624623	0.00642797
rs12084733	0.000313762	153.938	G	A	-0.0275738	0.0022224	4.5e-36	490469	-0.00820125	0.00642342	0.2	36041	rs12084733	0.000313762	153.938	G	A	-0.0275738	0.0022224	4.5e-36	490469	-0.0159523	0.00662498	0.016	36041	rs12035750	7.584e-05	37.1969	T	C	-0.0128109	0.00210043	4.3e-10	490469	-0.0278196	0.0071189	9.3e-05	36041	rs12169946	0.000146775	71.9882	A	G	-0.020007	0.00235786	4e-17	490469	0.00977145	0.00720364
rs1213404	8.53789e-05	41.8791	G	A	0.0134634	0.00208044	1.6e-10	490469	-0.00479022	0.00595976	0.42	36041	rs1213404	8.53789e-05	41.8791	G	A	0.0134634	0.00208044	1.6e-10	490469	-0.00777706	0.00614525	0.21	36041	rs12084733	0.000313762	153.89	G	A	-0.0275738	0.0022224	4.5e-36	490469	0.0207966	0.00754946	0.0059	36041	rs12243895	6.39022e-05	31.3419	G	A	-0.0131482	0.00234849	2.1e-08	490469	0.0144917	0.00720662
rs12146099	7.94704e-05	38.9807	G	A	-0.0130155	0.00208466	2.4e-10	490469	0.00151039	0.00600591	0.8	36041	rs12146099	7.94704e-05	38.9807	G	A	-0.0130155	0.00208466	2.4e-10	490469	-0.00298967	0.00619437	0.63	36041	rs1213404	8.53789e-05	41.8754	G	A	0.0134634	0.00208044	1.6e-10	490469	0.00938737	0.00699602	0.18	36041	rs12379814	0.000117774	57.7641	C	T	0.0158626	0.00208698	4.3e-14	490469	0.00663917	0.00641841
rs12169946	0.000146775	71.9989	A	G	-0.020007	0.00235786	4e-17	490469	0.0065531	0.00674277	0.33	36041	rs12169946	0.000146775	71.9989	A	G	-0.020007	0.00235786	4e-17	490469	0.00219195	0.0069555	0.75	36041	rs12146099	7.94704e-05	38.9775	G	A	-0.0130155	0.00208466	2.4e-10	490469	0.00760623	0.00705876	0.28	36041	rs12405515	0.000133012	65.2378	G	T	0.0166715	0.00206393	4e-17	490469	0.00522242	0.00635191
rs12243895	6.39022e-05	31.3439	G	A	-0.0131482	0.00234849	2.1e-08	490469	0.0156731	0.00674163	0.02	36041	rs12243895	6.39022e-05	31.3439	G	A	-0.0131482	0.00234849	2.1e-08	490469	0.0145235	0.00695094	0.037	36041	rs12169946	0.000146775	71.9882	A	G	-0.020007	0.00235786	4e-17	490469	0.00298562	0.00791116	0.71	36041	rs12419342	8.80389e-05	43.1801	C	T	-0.0147444	0.0022437	1.9e-11	490469	0.00615412	0.00687741
rs12379814	0.000117774	57.7711	C	T	0.0158626	0.00208698	4.3e-14	490469	0.000984605	0.00600619	0.87	36041	rs12379814	0.000117774	57.7711	C	T	0.0158626	0.00208698	4.3e-14	490469	-0.00607156	0.00619567	0.33	36041	rs12243895	6.39022e-05	31.3419	G	A	-0.0131482	0.00234849	2.1e-08	490469	-0.00985253	0.00791145	0.21	36041	rs12464602	0.000149563	73.3556	G	A	0.0182296	0.00212827	4.3e-18	490469	0.000153668	0.00655504
rs12405515	0.000133012	65.2466	G	T	0.0166715	0.00206393	4e-17	490469	0.00706257	0.00593483	0.23	36041	rs12405515	0.000133012	65.2466	G	T	0.0166715	0.00206393	4e-17	490469	0.00752237	0.00612106	0.22	36041	rs12379814	0.000117774	57.7641	C	T	0.0158626	0.00208698	4.3e-14	490469	0.0121467	0.00704943	0.085	36041	rs12509595	0.0010313	505.816	T	C	-0.0507018	0.00225321	2.9e-117	490469	-0.00259862	0.00692806
rs12419342	8.80389e-05	43.184	C	T	-0.0147444	0.0022437	1.9e-11	490469	0.0173312	0.00643457	0.0071	36041	rs12419342	8.80389e-05	43.184	C	T	-0.0147444	0.0022437	1.9e-11	490469	0.0237637	0.00663867	0.00034	36041	rs12405515	0.000133012	65.2378	G	T	0.0166715	0.00206393	4e-17	490469	-0.00548154	0.00697522	0.43	36041	rs12522841	0.000102762	50.401	G	A	-0.0145704	0.00205224	3.9e-13	490469	0.00695554	0.00630051
rs12464602	0.000149563	73.3667	G	A	0.0182296	0.00212827	4.3e-18	490469	-0.00581804	0.00612814	0.34	36041	rs12464602	0.000149563	73.3667	G	A	0.0182296	0.00212827	4.3e-18	490469	-0.0116547	0.00632052	0.065	36041	rs12419342	8.80389e-05	43.1801	C	T	-0.0147444	0.0022437	1.9e-11	490469	-0.0238999	0.00755581	0.0016	36041	rs1263992	6.89769e-05	33.8308	C	T	-0.0132737	0.00228202	9.1e-09	490469	0.00463958	0.00695154
rs12509595	0.0010313	506.339	T	C	-0.0507018	0.00225321	2.9e-117	490469	-0.00417776	0.00648125	0.52	36041	rs12509595	0.0010313	506.339	T	C	-0.0507018	0.00225321	2.9e-117	490469	-0.00375181	0.00668855	0.57	36041	rs12464602	0.000149563	73.3556	G	A	0.0182296	0.00212827	4.3e-18	490469	0.0153065	0.00719839	0.033	36041	rs12656497	0.000524924	257.457	T	C	-0.0334523	0.00208429	1.3e-59	490469	-0.0098582	0.00639595
rs12522841	0.000102762	50.4063	G	A	-0.0145704	0.00205224	3.9e-13	490469	0.0105759	0.00589168	0.073	36041	rs12522841	0.000102762	50.4063	G	A	-0.0145704	0.00205224	3.9e-13	490469	0.0117361	0.00607505	0.053	36041	rs12509595	0.0010313	505.816	T	C	-0.0507018	0.00225321	2.9e-117	490469	0.00198028	0.00761515	0.79	36041	rs12693302	0.000321494	157.682	G	A	0.0268449	0.00213747	3.8e-37	490469	-0.000115098	0.00656607
rs12567136	0.000728861	357.743	C	T	0.0523076	0.00276553	1.8e-78	490469	0.0164466	0.00789838	0.037	36041	rs12567136	0.000728861	357.743	C	T	0.0523076	0.00276553	1.8e-78	490469	-0.0024197	0.00814622	0.77	36041	rs12522841	0.000102762	50.401	G	A	-0.0145704	0.00205224	3.9e-13	490469	-0.010717	0.00691611	0.12	36041	rs1275985	0.000360498	176.812	C	T	0.0279263	0.0020998	2.3e-42	490469	0.0132682	0.00647576
rs1263992	6.89769e-05	33.8332	C	T	-0.0132737	0.00228202	9.1e-09	490469	0.000215664	0.00650177	0.97	36041	rs1263992	6.89769e-05	33.8332	C	T	-0.0132737	0.00228202	9.1e-09	490469	-0.00298502	0.00670981	0.66	36041	rs12567136	0.000728861	357.481	C	T	0.0523076	0.00276553	1.8e-78	490469	0.0244496	0.00928298	0.0084	36041	rs12993599	7.35679e-05	36.0826	G	A	0.0277703	0.0046229	4.5e-10	490469	0.0271759	0.0138901
rs12656497	0.000524924	257.593	T	C	-0.0334523	0.00208429	1.3e-59	490469	-0.00612038	0.00598093	0.31	36041	rs12656497	0.000524924	257.593	T	C	-0.0334523	0.00208429	1.3e-59	490469	-0.000310651	0.00616707	0.96	36041	rs1263992	6.89769e-05	33.8308	C	T	-0.0132737	0.00228202	9.1e-09	490469	0.00660402	0.00764014	0.39	36041	rs13020607	0.000100736	49.4076	T	C	-0.019229	0.0027355	4.3e-13	490469	-0.00317309	0.00849347
rs12693302	0.000321494	157.733	G	A	0.0268449	0.00213747	3.8e-37	490469	-0.00636485	0.00613845	0.3	36041	rs12693302	0.000321494	157.733	G	A	0.0268449	0.00213747	3.8e-37	490469	-0.012709	0.00633115	0.045	36041	rs12656497	0.000524924	257.457	T	C	-0.0334523	0.00208429	1.3e-59	490469	-0.00805303	0.00702086	0.25	36041	rs13042148	5.51136e-05	27.0314	C	T	0.0147507	0.00283704	2.8e-08	490469	0.0159421	0.00871815
rs1275985	0.000360498	176.876	C	T	0.0279263	0.0020998	2.3e-42	490469	0.0129265	0.00605402	0.033	36041	rs1275985	0.000360498	176.876	C	T	0.0279263	0.0020998	2.3e-42	490469	0.00919977	0.00624407	0.14	36041	rs12693302	0.000321494	157.682	G	A	0.0268449	0.00213747	3.8e-37	490469	0.0170823	0.0072105	0.018	36041	rs13099662	8.73476e-05	42.841	A	G	0.015479	0.00236479	1e-10	490469	-0.000743821	0.00728154
rs12993599	7.35679e-05	36.0853	G	A	0.0277703	0.0046229	4.5e-10	490469	0.0185695	0.0129854	0.15	36041	rs12993599	7.35679e-05	36.0853	G	A	0.0277703	0.0046229	4.5e-10	490469	0.00871783	0.0133931	0.52	36041	rs1275985	0.000360498	176.812	C	T	0.0279263	0.0020998	2.3e-42	490469	-0.00201803	0.00711133	0.78	36041	rs13106448	0.000117271	57.5174	T	G	0.0157024	0.00207033	2e-14	490469	0.00192011	0.00636089
rs13020607	0.000100736	49.4127	T	C	-0.019229	0.0027355	4.3e-13	490469	0.000288994	0.00794032	0.97	36041	rs13020607	0.000100736	49.4127	T	C	-0.019229	0.0027355	4.3e-13	490469	0.00361971	0.00818959	0.66	36041	rs12993599	7.35679e-05	36.0826	G	A	0.0277703	0.0046229	4.5e-10	490469	0.00678521	0.0152533	0.66	36041	rs13107325	0.000644346	316.03	C	T	0.0691494	0.00388851	9.3e-72	490469	-0.0233243	0.0122838
rs13042148	5.51136e-05	27.0329	C	T	0.0147507	0.00283704	2.8e-08	490469	0.0245878	0.00816082	0.0026	36041	rs13042148	5.51136e-05	27.0329	C	T	0.0147507	0.00283704	2.8e-08	490469	0.0289483	0.00841977	0.00059	36041	rs13020607	0.000100736	49.4076	T	C	-0.019229	0.0027355	4.3e-13	490469	-0.00649821	0.00932706	0.49	36041	rs13139571	0.000233493	114.521	C	A	0.0258312	0.00241352	5.7e-28	490469	-0.0151927	0.00740571
rs13099662	8.73476e-05	42.8449	A	G	0.015479	0.00236479	1e-10	490469	2.93e-05	0.00680672	1	36041	rs13099662	8.73476e-05	42.8449	A	G	0.015479	0.00236479	1e-10	490469	0.00148162	0.00702166	0.83	36041	rs13042148	5.51136e-05	27.0314	C	T	0.0147507	0.00283704	2.8e-08	490469	-0.0269609	0.0095777	0.0049	36041	rs13156484	0.000323409	158.621	G	A	-0.0260561	0.00206851	2.1e-36	490469	0.0134075	0.00633709
rs13106448	0.000117271	57.5243	T	G	0.0157024	0.00207033	2e-14	490469	-0.00244476	0.00595065	0.68	36041	rs13106448	0.000117271	57.5243	T	G	0.0157024	0.00207033	2e-14	490469	-0.00710782	0.00614098	0.25	36041	rs13099662	8.73476e-05	42.841	A	G	0.015479	0.00236479	1e-10	490469	-0.00302299	0.00799833	0.71	36041	rs13179413	7.12751e-05	34.958	C	T	-0.0136243	0.00230422	5.9e-10	490469	0.000374993	0.00707116
rs13107325	0.000644346	316.234	C	T	0.0691494	0.00388851	9.3e-72	490469	-0.0346554	0.0114915	0.0026	36041	rs13107325	0.000644346	316.234	C	T	0.0691494	0.00388851	9.3e-72	490469	-0.0435694	0.0118591	0.00024	36041	rs13106448	0.000117271	57.5174	T	G	0.0157024	0.00207033	2e-14	490469	0.0105764	0.00699173	0.13	36041	rs13203975	8.09562e-05	39.7063	G	A	0.020546	0.00326046	1.1e-09	490469	-0.00146501	0.00989632
rs13139571	0.000233493	114.547	C	A	0.0258312	0.00241352	5.7e-28	490469	-0.0232524	0.00692809	0.00079	36041	rs13139571	0.000233493	114.547	C	A	0.0258312	0.00241352	5.7e-28	490469	-0.0273443	0.00714968	0.00013	36041	rs13107325	0.000644346	316.03	C	T	0.0691494	0.00388851	9.3e-72	490469	0.0419963	0.013502	0.0019	36041	rs13209599	6.37777e-05	31.2808	A	G	0.0119676	0.0021397	7.3e-09	490469	-0.0152351	0.00658273
rs13156484	0.000323409	158.673	G	A	-0.0260561	0.00206851	2.1e-36	490469	0.0107904	0.00592589	0.069	36041	rs13156484	0.000323409	158.673	G	A	-0.0260561	0.00206851	2.1e-36	490469	0.00574705	0.00611032	0.35	36041	rs13139571	0.000233493	114.521	C	A	0.0258312	0.00241352	5.7e-28	490469	0.0238828	0.00814017	0.0033	36041	rs1322640	0.000113266	55.553	T	C	0.0184334	0.00247301	2.2e-14	490469	-0.00571441	0.00758387
rs13179413	7.12751e-05	34.9606	C	T	-0.0136243	0.00230422	5.9e-10	490469	0.00512196	0.00661232	0.44	36041	rs13179413	7.12751e-05	34.9606	C	T	-0.0136243	0.00230422	5.9e-10	490469	0.00806373	0.00681812	0.24	36041	rs13156484	0.000323409	158.621	G	A	-0.0260561	0.00206851	2.1e-36	490469	0.00234499	0.00695626	0.74	36041	rs13226502	9.81991e-05	48.1633	C	T	-0.0185836	0.00267762	1.8e-12	490469	0.0254551	0.00828089
rs13203975	8.09562e-05	39.7096	G	A	0.020546	0.00326046	1.1e-09	490469	0.00237245	0.00926217	0.8	36041	rs13203975	8.09562e-05	39.7096	G	A	0.020546	0.00326046	1.1e-09	490469	0.00440619	0.0095618	0.64	36041	rs13179413	7.12751e-05	34.958	C	T	-0.0136243	0.00230422	5.9e-10	490469	-0.00838016	0.00776205	0.28	36041	rs13290794	7.80441e-05	38.278	G	A	0.0131352	0.00212297	1.9e-10	490469	-0.0015584	0.00652709
rs13209599	6.37777e-05	31.2829	A	G	0.0119676	0.0021397	7.3e-09	490469	-0.0126959	0.00616091	0.039	36041	rs13209599	6.37777e-05	31.2829	A	G	0.0119676	0.0021397	7.3e-09	490469	-0.00604126	0.00636022	0.34	36041	rs13203975	8.09562e-05	39.7063	G	A	0.020546	0.00326046	1.1e-09	490469	-0.00678642	0.010883	0.53	36041	rs134041	0.000102263	50.1565	T	C	0.0147273	0.00207939	1.1e-13	490469	-0.0116506	0.00633764
rs1322640	0.000113266	55.5594	T	C	0.0184334	0.00247301	2.2e-14	490469	-0.00411895	0.0070979	0.56	36041	rs1322640	0.000113266	55.5594	T	C	0.0184334	0.00247301	2.2e-14	490469	-0.00131047	0.00732752	0.86	36041	rs13209599	6.37777e-05	31.2808	A	G	0.0119676	0.0021397	7.3e-09	490469	-0.00406627	0.00723907	0.57	36041	rs13414160	7.17825e-05	35.2069	C	A	-0.0126931	0.00213913	3.2e-10	490469	0.00981968	0.00657867
rs13226502	9.81991e-05	48.1682	C	T	-0.0185836	0.00267762	1.8e-12	490469	0.0236333	0.00774399	0.0023	36041	rs13226502	9.81991e-05	48.1682	C	T	-0.0185836	0.00267762	1.8e-12	490469	0.0162145	0.00798806	0.042	36041	rs1322640	0.000113266	55.553	T	C	0.0184334	0.00247301	2.2e-14	490469	-0.00267165	0.00834004	0.75	36041	rs13420463	0.000125535	61.5704	A	G	0.0190202	0.00242382	1.3e-15	490469	0.00402957	0.00743016
rs13290794	7.80441e-05	38.2811	G	A	0.0131352	0.00212297	1.9e-10	490469	-0.00404152	0.00610789	0.51	36041	rs13290794	7.80441e-05	38.2811	G	A	0.0131352	0.00212297	1.9e-10	490469	-0.00707427	0.00630058	0.26	36041	rs13226502	9.81991e-05	48.1633	C	T	-0.0185836	0.00267762	1.8e-12	490469	-0.00152547	0.00909524	0.87	36041	rs1342135	5.77304e-05	28.3148	C	A	-0.0109959	0.00206638	4.4e-08	490469	0.0064271	0.00636687
rs134041	0.000102263	50.1617	T	C	0.0147273	0.00207939	1.1e-13	490469	-0.00478435	0.00593217	0.42	36041	rs134041	0.000102263	50.1617	T	C	0.0147273	0.00207939	1.1e-13	490469	0.0047522	0.00611933	0.44	36041	rs13290794	7.80441e-05	38.278	G	A	0.0131352	0.00212297	1.9e-10	490469	0.00872987	0.0071688	0.22	36041	rs137923903	0.000159294	78.1281	C	T	0.0797191	0.00901826	1.7e-19	490469	-0.00175992	0.0274691
rs13414160	7.17825e-05	35.2095	C	A	-0.0126931	0.00213913	3.2e-10	490469	0.0136508	0.00615023	0.026	36041	rs13414160	7.17825e-05	35.2095	C	A	-0.0126931	0.00213913	3.2e-10	490469	0.0128466	0.0063433	0.043	36041	rs134041	0.000102263	50.1565	T	C	0.0147273	0.00207939	1.1e-13	490469	-0.0151834	0.0069601	0.029	36041	rs1401494	9.01572e-05	44.2191	T	C	-0.0136567	0.00205362	1.6e-11	490469	-0.00327064	0.00634162
rs13420463	0.000125535	61.5783	A	G	0.0190202	0.00242382	1.3e-15	490469	0.0108315	0.00694626	0.12	36041	rs13420463	0.000125535	61.5783	A	G	0.0190202	0.00242382	1.3e-15	490469	0.0151412	0.00716432	0.035	36041	rs13414160	7.17825e-05	35.2069	C	A	-0.0126931	0.00213913	3.2e-10	490469	-0.00779345	0.00722433	0.28	36041	rs140869992	0.00011368	55.7561	G	A	0.0672379	0.00900413	3.8e-13	490469	-0.0224002	0.0279596
rs1342135	5.77304e-05	28.3165	C	A	-0.0109959	0.00206638	4.4e-08	490469	0.00820398	0.00594881	0.17	36041	rs1342135	5.77304e-05	28.3165	C	A	-0.0109959	0.00206638	4.4e-08	490469	0.0084327	0.00613548	0.17	36041	rs13420463	0.000125535	61.5704	A	G	0.0190202	0.00242382	1.3e-15	490469	-0.0155295	0.00815939	0.057	36041	rs1436138	0.000139734	68.535	A	G	0.0177486	0.00214376	4.7e-17	490469	-0.00101874	0.00657505
rs137923903	0.000159294	78.1407	C	T	0.0797191	0.00901826	1.7e-19	490469	-0.02283	0.0257172	0.37	36041	rs137923903	0.000159294	78.1407	C	T	0.0797191	0.00901826	1.7e-19	490469	-0.039987	0.0265232	0.13	36041	rs1342135	5.77304e-05	28.3148	C	A	-0.0109959	0.00206638	4.4e-08	490469	-0.00707415	0.00699166	0.31	36041	rs1438898	0.00018577	91.1138	A	C	-0.0225564	0.00236285	4.9e-21	490469	0.0170415	0.00727215
rs1401494	9.01572e-05	44.2231	T	C	-0.0136567	0.00205362	1.6e-11	490469	-0.000303918	0.00592809	0.96	36041	rs1401494	9.01572e-05	44.2231	T	C	-0.0136567	0.00205362	1.6e-11	490469	0.00394363	0.00611529	0.52	36041	rs137923903	0.000159294	78.1281	C	T	0.0797191	0.00901826	1.7e-19	490469	0.0493402	0.0301614	0.1	36041	rs145151767	6.99168e-05	34.2918	G	A	-0.0139672	0.00238505	2e-09	490469	-0.00237156	0.0073079
rs140869992	0.00011368	55.7626	G	A	0.0672379	0.00900413	3.8e-13	490469	-0.0215606	0.0261592	0.41	36041	rs140869992	0.00011368	55.7626	G	A	0.0672379	0.00900413	3.8e-13	490469	-0.0164386	0.0269934	0.54	36041	rs1401494	9.01572e-05	44.2191	T	C	-0.0136567	0.00205362	1.6e-11	490469	-0.00764431	0.00696589	0.27	36041	rs1469789	7.32037e-05	35.9039	A	C	-0.0139342	0.00232538	2.9e-09	490469	-0.00628333	0.00716179
rs1436138	0.000139734	68.5447	A	G	0.0177486	0.00214376	4.7e-17	490469	0.00207886	0.00615396	0.74	36041	rs1436138	0.000139734	68.5447	A	G	0.0177486	0.00214376	4.7e-17	490469	0.00556994	0.00634849	0.38	36041	rs140869992	0.00011368	55.7561	G	A	0.0672379	0.00900413	3.8e-13	490469	0.00657473	0.0307227	0.83	36041	rs149453951	0.000245437	120.379	C	T	0.0763064	0.00695395	1.4e-29	490469	0.0143478	0.0215488
rs1438898	0.00018577	91.1309	A	C	-0.0225564	0.00236285	4.9e-21	490469	0.0146284	0.00679854	0.031	36041	rs1438898	0.00018577	91.1309	A	C	-0.0225564	0.00236285	4.9e-21	490469	0.00836277	0.00701197	0.23	36041	rs1436138	0.000139734	68.535	A	G	0.0177486	0.00214376	4.7e-17	490469	-0.00885398	0.007223	0.22	36041	rs1571218	9.33757e-05	45.7976	T	G	-0.0141853	0.00209602	8.1e-12	490469	-0.00400232	0.00641653
rs145151767	6.99168e-05	34.2943	G	A	-0.0139672	0.00238505	2e-09	490469	0.0032548	0.00683534	0.63	36041	rs145151767	6.99168e-05	34.2943	G	A	-0.0139672	0.00238505	2e-09	490469	0.00900122	0.00704659	0.2	36041	rs1438898	0.00018577	91.1138	A	C	-0.0225564	0.00236285	4.9e-21	490469	0.00220356	0.00798587	0.78	36041	rs167479	0.00055745	273.41	G	T	0.0339818	0.00205455	2.4e-65	490469	0.00239581	0.00629512
rs1469789	7.32037e-05	35.9066	A	C	-0.0139342	0.00232538	2.9e-09	490469	-0.0115249	0.00670287	0.086	36041	rs1469789	7.32037e-05	35.9066	A	C	-0.0139342	0.00232538	2.9e-09	490469	-0.0136277	0.00691971	0.049	36041	rs145151767	6.99168e-05	34.2918	G	A	-0.0139672	0.00238505	2e-09	490469	-0.0142178	0.00801968	0.076	36041	rs1687295	0.000170987	83.8634	T	C	0.0211165	0.00230567	2.7e-21	490469	-0.00299392	0.00709039
rs149453951	0.000245437	120.408	C	T	0.0763064	0.00695395	1.4e-29	490469	-0.000621367	0.0201663	0.98	36041	rs149453951	0.000245437	120.408	C	T	0.0763064	0.00695395	1.4e-29	490469	-0.0193679	0.0208014	0.35	36041	rs1469789	7.32037e-05	35.9039	A	C	-0.0139342	0.00232538	2.9e-09	490469	0.0121529	0.00787587	0.12	36041	rs16917117	7.62134e-05	37.3801	T	C	-0.0169263	0.00276837	1.6e-09	490469	-0.00756478	0.00849604
rs1571218	9.33757e-05	45.802	T	G	-0.0141853	0.00209602	8.1e-12	490469	0.00183244	0.00600634	0.76	36041	rs1571218	9.33757e-05	45.802	T	G	-0.0141853	0.00209602	8.1e-12	490469	0.00733049	0.00619693	0.24	36041	rs149453951	0.000245437	120.379	C	T	0.0763064	0.00695395	1.4e-29	490469	0.0393226	0.0236636	0.097	36041	rs1693551	0.000167822	82.3111	T	C	0.0186272	0.00205296	4e-20	490469	-0.00981554	0.00629462
rs167479	0.00055745	273.563	G	T	0.0339818	0.00205455	2.4e-65	490469	0.00121462	0.00588934	0.84	36041	rs167479	0.00055745	273.563	G	T	0.0339818	0.00205455	2.4e-65	490469	0.00149506	0.00607353	0.81	36041	rs1571218	9.33757e-05	45.7976	T	G	-0.0141853	0.00209602	8.1e-12	490469	-0.011592	0.00704916	0.1	36041	rs17145750	7.77306e-05	38.1242	C	T	0.0172069	0.00278666	1.1e-09	490469	-0.0177764	0.00860605
rs1687295	0.000170987	83.8779	T	C	0.0211165	0.00230567	2.7e-21	490469	-0.0056494	0.00662803	0.39	36041	rs1687295	0.000170987	83.8779	T	C	0.0211165	0.00230567	2.7e-21	490469	-0.00490832	0.00683733	0.47	36041	rs167479	0.00055745	273.41	G	T	0.0339818	0.00205455	2.4e-65	490469	-0.0012298	0.00691168	0.86	36041	rs17185536	0.00010547	51.7293	C	T	0.0171759	0.00238796	2.3e-13	490469	-0.0112536	0.00735085
rs16917117	7.62134e-05	37.383	T	C	-0.0169263	0.00276837	1.6e-09	490469	-0.000427	0.00794665	0.96	36041	rs16917117	7.62134e-05	37.383	T	C	-0.0169263	0.00276837	1.6e-09	490469	0.00578839	0.00819224	0.48	36041	rs1687295	0.000170987	83.8634	T	C	0.0211165	0.00230567	2.7e-21	490469	0.00264946	0.00778837	0.73	36041	rs17265513	0.00010858	53.255	T	C	0.0187743	0.00257252	2e-14	490469	0.0131857	0.00793964
rs1693551	0.000167822	82.3251	T	C	0.0186272	0.00205296	4e-20	490469	-0.0105941	0.00588758	0.072	36041	rs1693551	0.000167822	82.3251	T	C	0.0186272	0.00205296	4e-20	490469	-0.0103231	0.00606953	0.089	36041	rs16917117	7.62134e-05	37.3801	T	C	-0.0169263	0.00276837	1.6e-09	490469	-0.0117974	0.00932354	0.21	36041	rs17268915	6.65158e-05	32.6237	A	G	0.0127332	0.00222923	1.4e-08	490469	0.000761449	0.00683143
rs17145750	7.77306e-05	38.1273	C	T	0.0172069	0.00278666	1.1e-09	490469	-0.00726952	0.00804807	0.37	36041	rs17145750	7.77306e-05	38.1273	C	T	0.0172069	0.00278666	1.1e-09	490469	0.00424581	0.00830172	0.61	36041	rs1693551	0.000167822	82.3111	T	C	0.0186272	0.00205296	4e-20	490469	0.00551249	0.0069077	0.42	36041	rs17432462	5.84151e-05	28.6506	T	C	-0.0113003	0.0021111	4.5e-08	490469	-0.00735557	0.00649687
rs17185536	0.00010547	51.7348	C	T	0.0171759	0.00238796	2.3e-13	490469	-0.0120465	0.00687981	0.08	36041	rs17185536	0.00010547	51.7348	C	T	0.0171759	0.00238796	2.3e-13	490469	-0.0103608	0.00710237	0.14	36041	rs17145750	7.77306e-05	38.1242	C	T	0.0172069	0.00278666	1.1e-09	490469	-0.0168278	0.00945238	0.075	36041	rs1745417	0.000164315	80.5908	C	T	-0.0183461	0.00204345	5.4e-20	490469	-0.0122472	0.0063307
rs17265513	0.00010858	53.2609	T	C	0.0187743	0.00257252	2e-14	490469	0.0051193	0.00743208	0.49	36041	rs17265513	0.00010858	53.2609	T	C	0.0187743	0.00257252	2e-14	490469	-0.00579836	0.0076679	0.45	36041	rs17185536	0.00010547	51.7293	C	T	0.0171759	0.00238796	2.3e-13	490469	0.00529519	0.00808377	0.51	36041	rs17677603	0.000195491	95.8819	A	G	-0.0206279	0.00210641	2.9e-21	490469	-0.0163226	0.00648373
rs17268915	6.65158e-05	32.626	A	G	0.0127332	0.00222923	1.4e-08	490469	0.00198345	0.00639453	0.76	36041	rs17268915	6.65158e-05	32.626	A	G	0.0127332	0.00222923	1.4e-08	490469	0.00199995	0.00659833	0.76	36041	rs17265513	0.00010858	53.255	T	C	0.0187743	0.00257252	2e-14	490469	0.0172271	0.00872243	0.048	36041	rs17880989	7.86903e-05	38.5949	G	A	-0.0406941	0.0065501	6.6e-10	490469	0.0284869	0.0200006
rs17432462	5.84151e-05	28.6524	T	C	-0.0113003	0.0021111	4.5e-08	490469	-0.00240948	0.00607564	0.69	36041	rs17432462	5.84151e-05	28.6524	T	C	-0.0113003	0.0021111	4.5e-08	490469	0.00421956	0.00626712	0.5	36041	rs17268915	6.65158e-05	32.6237	A	G	0.0127332	0.00222923	1.4e-08	490469	-0.00219398	0.00750585	0.77	36041	rs1790123	0.00012528	61.4454	C	T	-0.0201773	0.00257389	2.9e-15	490469	0.00707343	0.00788823
rs1745417	0.000164315	80.6042	C	T	-0.0183461	0.00204345	5.4e-20	490469	-0.00801671	0.00591502	0.18	36041	rs1745417	0.000164315	80.6042	C	T	-0.0183461	0.00204345	5.4e-20	490469	-0.00199129	0.00610063	0.74	36041	rs17432462	5.84151e-05	28.6506	T	C	-0.0113003	0.0021111	4.5e-08	490469	-0.0113718	0.00713578	0.11	36041	rs1867624	0.000119987	58.8497	C	T	-0.0161951	0.00211098	1.3e-14	490469	-0.00434291	0.00644897
rs17677603	0.000195491	95.9008	A	G	-0.0206279	0.00210641	2.9e-21	490469	-0.0189925	0.00606301	0.0017	36041	rs17677603	0.000195491	95.9008	A	G	-0.0206279	0.00210641	2.9e-21	490469	-0.0180137	0.00625171	0.004	36041	rs1745417	0.000164315	80.5908	C	T	-0.0183461	0.00204345	5.4e-20	490469	-0.00689129	0.00695193	0.32	36041	rs188117245	7.44509e-05	36.5156	C	T	0.0262867	0.0043499	5.4e-09	490469	-0.0051731	0.013272
rs17880989	7.86903e-05	38.598	G	A	-0.0406941	0.0065501	6.6e-10	490469	0.017399	0.0187206	0.35	36041	rs17880989	7.86903e-05	38.598	G	A	-0.0406941	0.0065501	6.6e-10	490469	0.00496575	0.0193192	0.8	36041	rs17677603	0.000195491	95.8819	A	G	-0.0206279	0.00210641	2.9e-21	490469	0.011922	0.00711722	0.094	36041	rs1882961	7.59778e-05	37.2645	C	T	-0.0136952	0.00224338	1.4e-09	490469	0.00792447	0.00685497
rs1790123	0.00012528	61.4532	C	T	-0.0201773	0.00257389	2.9e-15	490469	0.0114367	0.00737785	0.12	36041	rs1790123	0.00012528	61.4532	C	T	-0.0201773	0.00257389	2.9e-15	490469	0.0118129	0.00761393	0.12	36041	rs17880989	7.86903e-05	38.5949	G	A	-0.0406941	0.0065501	6.6e-10	490469	0.00966341	0.0219803	0.66	36041	rs1887320	0.000503149	246.777	G	A	-0.0323471	0.0020586	8.1e-55	490469	0.00246586	0.00629835
rs1867624	0.000119987	58.8569	C	T	-0.0161951	0.00211098	1.3e-14	490469	-0.00982766	0.00603595	0.1	36041	rs1867624	0.000119987	58.8569	C	T	-0.0161951	0.00211098	1.3e-14	490469	-0.0122215	0.00622675	0.05	36041	rs1790123	0.00012528	61.4454	C	T	-0.0201773	0.00257389	2.9e-15	490469	-0.00851714	0.00866962	0.33	36041	rs1950500	8.92897e-05	43.7936	T	C	0.0149546	0.00225969	1.4e-11	490469	0.0184641	0.00689259
rs188117245	7.44509e-05	36.5184	C	T	0.0262867	0.0043499	5.4e-09	490469	-0.00867208	0.0124215	0.49	36041	rs188117245	7.44509e-05	36.5184	C	T	0.0262867	0.0043499	5.4e-09	490469	-0.00862566	0.0128234	0.5	36041	rs1867624	0.000119987	58.8497	C	T	-0.0161951	0.00211098	1.3e-14	490469	0.0113365	0.00708449	0.11	36041	rs2023843	0.000306118	150.14	C	T	-0.0478994	0.00390853	9.2e-35	490469	0.00443761	0.0118791
rs1882961	7.59778e-05	37.2674	C	T	-0.0136952	0.00224338	1.4e-09	490469	0.00381197	0.0064178	0.55	36041	rs1882961	7.59778e-05	37.2674	C	T	-0.0136952	0.00224338	1.4e-09	490469	-0.00267087	0.00661893	0.69	36041	rs188117245	7.44509e-05	36.5156	C	T	0.0262867	0.0043499	5.4e-09	490469	0.00560714	0.0145953	0.7	36041	rs2032905	0.000119545	58.6329	A	G	0.016049	0.0020958	1.6e-14	490469	0.00948177	0.00642455
rs1887320	0.000503149	246.902	G	A	-0.0323471	0.0020586	8.1e-55	490469	0.00287258	0.00589571	0.63	36041	rs1887320	0.000503149	246.902	G	A	-0.0323471	0.0020586	8.1e-55	490469	0.00286168	0.00608278	0.64	36041	rs1882961	7.59778e-05	37.2645	C	T	-0.0136952	0.00224338	1.4e-09	490469	0.0102191	0.00752687	0.17	36041	rs2059752	7.81444e-05	38.3272	C	T	0.0219895	0.00355176	2.4e-10	490469	0.00879246	0.0110354
rs1950500	8.92897e-05	43.7976	T	C	0.0149546	0.00225969	1.4e-11	490469	0.0199078	0.00645149	0.002	36041	rs1950500	8.92897e-05	43.7976	T	C	0.0149546	0.00225969	1.4e-11	490469	0.0174708	0.00665777	0.0087	36041	rs1887320	0.000503149	246.777	G	A	-0.0323471	0.0020586	8.1e-55	490469	-0.00288239	0.00691932	0.68	36041	rs2161967	0.000131519	64.5056	T	G	0.0166188	0.00206905	9.5e-16	490469	0.0073786	0.0063848
rs2023843	0.000306118	150.187	C	T	-0.0478994	0.00390853	9.2e-35	490469	-0.000159106	0.0111089	0.99	36041	rs2023843	0.000306118	150.187	C	T	-0.0478994	0.00390853	9.2e-35	490469	-0.00573655	0.011459	0.62	36041	rs1950500	8.92897e-05	43.7936	T	C	0.0149546	0.00225969	1.4e-11	490469	-0.00955768	0.00757485	0.21	36041	rs2233030	7.9985e-05	39.2299	A	G	-0.019071	0.00304471	1.2e-10	490469	0.00331848	0.00928751
rs2032905	0.000119545	58.6401	A	G	0.016049	0.0020958	1.6e-14	490469	0.00568266	0.00601042	0.34	36041	rs2032905	0.000119545	58.6401	A	G	0.016049	0.0020958	1.6e-14	490469	-0.00115133	0.00619841	0.85	36041	rs2023843	0.000306118	150.14	C	T	-0.0478994	0.00390853	9.2e-35	490469	0.010691	0.0130473	0.41	36041	rs2257069	8.58732e-05	42.1179	A	G	-0.0147618	0.0022745	1.2e-10	490469	0.00324586	0.00701525
rs2059752	7.81444e-05	38.3303	C	T	0.0219895	0.00355176	2.4e-10	490469	0.0176585	0.0103167	0.087	36041	rs2059752	7.81444e-05	38.3303	C	T	0.0219895	0.00355176	2.4e-10	490469	0.0229686	0.0106405	0.031	36041	rs2032905	0.000119545	58.6329	A	G	0.016049	0.0020958	1.6e-14	490469	0.0101465	0.00705378	0.15	36041	rs227426	8.60237e-05	42.1917	G	T	-0.0135261	0.00208228	2.2e-11	490469	0.00323195	0.00638509
rs2161967	0.000131519	64.5142	T	G	0.0166188	0.00206905	9.5e-16	490469	0.00415374	0.00596898	0.49	36041	rs2062316	0.000121835	59.7634	A	G	-0.0159645	0.00206508	8.5e-15	490469	-0.0135792	0.00613621	0.027	36041	rs2059752	7.81444e-05	38.3272	C	T	0.0219895	0.00355176	2.4e-10	490469	-0.0229587	0.0121184	0.058	36041	rs2289123	8.64269e-05	42.3894	G	T	0.0162446	0.00249494	2e-11	490469	-0.0067166	0.00763969
rs2233030	7.9985e-05	39.2332	A	G	-0.019071	0.00304471	1.2e-10	490469	0.0106009	0.00868853	0.22	36041	rs2161967	0.000131519	64.5142	T	G	0.0166188	0.00206905	9.5e-16	490469	0.00117966	0.00615636	0.85	36041	rs2062316	0.000121835	59.756	A	G	-0.0159645	0.00206508	8.5e-15	490469	0.00131274	0.00698051	0.85	36041	rs2293252	6.13382e-05	30.0843	C	T	0.011842	0.00215894	3.5e-08	490469	-0.0110817	0.00662642
rs2257069	8.58732e-05	42.1216	A	G	-0.0147618	0.0022745	1.2e-10	490469	0.00531549	0.00656041	0.42	36041	rs2233030	7.9985e-05	39.2332	A	G	-0.019071	0.00304471	1.2e-10	490469	0.0135048	0.00896642	0.13	36041	rs2161967	0.000131519	64.5056	T	G	0.0166188	0.00206905	9.5e-16	490469	0.00350711	0.00701143	0.62	36041	rs2294239	0.000121283	59.4853	A	G	0.0160932	0.00208646	5e-16	490469	-0.00657811	0.00636531
rs227426	8.60237e-05	42.1954	G	T	-0.0135261	0.00208228	2.2e-11	490469	0.00462024	0.00597647	0.44	36041	rs2257069	8.58732e-05	42.1216	A	G	-0.0147618	0.0022745	1.2e-10	490469	0.00818066	0.00676717	0.23	36041	rs2233030	7.9985e-05	39.2299	A	G	-0.019071	0.00304471	1.2e-10	490469	-0.0120711	0.0102086	0.24	36041	rs2301597	0.000167489	82.1477	T	C	0.0188421	0.00207871	1.7e-19	490469	0.00453068	0.00635051
rs2289123	8.64269e-05	42.3932	G	T	0.0162446	0.00249494	2e-11	490469	-0.00296321	0.00714777	0.68	36041	rs227426	8.60237e-05	42.1954	G	T	-0.0135261	0.00208228	2.2e-11	490469	0.00760812	0.00616756	0.22	36041	rs2257069	8.58732e-05	42.1179	A	G	-0.0147618	0.0022745	1.2e-10	490469	-0.0102639	0.00770513	0.18	36041	rs2306363	0.000276197	135.465	G	T	0.0294159	0.00252701	2.2e-31	490469	-0.000418572	0.00774595
rs2293252	6.13382e-05	30.0862	C	T	0.011842	0.00215894	3.5e-08	490469	-0.00409582	0.00619432	0.51	36041	rs2289123	8.64269e-05	42.3932	G	T	0.0162446	0.00249494	2e-11	490469	0.00256819	0.00737449	0.73	36041	rs227426	8.60237e-05	42.1917	G	T	-0.0135261	0.00208228	2.2e-11	490469	-0.00930663	0.00701712	0.18	36041	rs2307111	0.000159827	78.3899	T	C	-0.0185407	0.00209392	1e-18	490469	0.0137759	0.00641445
rs2294239	0.000121283	59.4926	A	G	0.0160932	0.00208646	5e-16	490469	-0.0041732	0.00595807	0.48	36041	rs2293252	6.13382e-05	30.0862	C	T	0.011842	0.00215894	3.5e-08	490469	0.00262295	0.00638992	0.68	36041	rs2289123	8.64269e-05	42.3894	G	T	0.0162446	0.00249494	2e-11	490469	-0.00948058	0.00839328	0.26	36041	rs234623	7.56972e-05	37.1269	G	A	0.0125604	0.0020613	1.8e-09	490469	0.00410023	0.00632067
rs2301597	0.000167489	82.1616	T	C	0.0188421	0.00207871	1.7e-19	490469	0.00151462	0.00594379	0.8	36041	rs2294239	0.000121283	59.4926	A	G	0.0160932	0.00208646	5e-16	490469	-0.00163189	0.00614605	0.79	36041	rs2293252	6.13382e-05	30.0843	C	T	0.011842	0.00215894	3.5e-08	490469	-0.0107258	0.00727872	0.14	36041	rs2421647	0.000421857	206.906	C	A	0.0294989	0.00205034	8.3e-49	490469	-0.00637511	0.00630146
rs2306363	0.000276197	135.503	G	T	0.0294159	0.00252701	2.2e-31	490469	-0.00913374	0.00724719	0.21	36041	rs2301597	0.000167489	82.1616	T	C	0.0188421	0.00207871	1.7e-19	490469	-0.0026064	0.00613168	0.67	36041	rs2294239	0.000121283	59.4853	A	G	0.0160932	0.00208646	5e-16	490469	-0.00134744	0.0069905	0.85	36041	rs2438136	6.92365e-05	33.9582	C	T	-0.0138563	0.00237771	1.2e-09	490469	0.00857744	0.00724452
rs2307111	0.000159827	78.4026	T	C	-0.0185407	0.00209392	1e-18	490469	0.012547	0.00599823	0.036	36041	rs2306363	0.000276197	135.503	G	T	0.0294159	0.00252701	2.2e-31	490469	-0.0158174	0.00747706	0.034	36041	rs2301597	0.000167489	82.1477	T	C	0.0188421	0.00207871	1.7e-19	490469	0.00674064	0.00697632	0.33	36041	rs2448001	8.10197e-05	39.7374	G	A	-0.0134426	0.00213238	6.5e-11	490469	0.00701702	0.00655761
rs234623	7.56972e-05	37.1298	G	A	0.0125604	0.0020613	1.8e-09	490469	0.000682801	0.0059166	0.91	36041	rs2307111	0.000159827	78.4026	T	C	-0.0185407	0.00209392	1e-18	490469	0.00922884	0.00618491	0.14	36041	rs2306363	0.000276197	135.465	G	T	0.0294159	0.00252701	2.2e-31	490469	0.0192664	0.00851002	0.024	36041	rs2478539	0.000303388	148.801	G	T	-0.0253482	0.00207767	4.5e-34	490469	-0.011831	0.00643153
rs2421647	0.000421857	206.994	C	A	0.0294989	0.00205034	8.3e-49	490469	-0.0140843	0.00589054	0.017	36041	rs234623	7.56972e-05	37.1298	G	A	0.0125604	0.0020613	1.8e-09	490469	-0.00485568	0.00610434	0.43	36041	rs2307111	0.000159827	78.3899	T	C	-0.0185407	0.00209392	1e-18	490469	-0.00272972	0.00704118	0.7	36041	rs2493296	0.000207285	101.666	C	T	-0.029837	0.00295883	4.4e-25	490469	0.014513	0.00914618
rs2438136	6.92365e-05	33.9606	C	T	-0.0138563	0.00237771	1.2e-09	490469	0.00135582	0.00677974	0.84	36041	rs2421647	0.000421857	206.994	C	A	0.0294989	0.00205034	8.3e-49	490469	-0.0193299	0.00607656	0.0015	36041	rs234623	7.56972e-05	37.1269	G	A	0.0125604	0.0020613	1.8e-09	490469	0.00966476	0.00694384	0.16	36041	rs2505084	5.68506e-05	27.8833	G	A	0.0108932	0.00206286	3e-08	490469	-0.0225602	0.00636431
rs2448001	8.10197e-05	39.7407	G	A	-0.0134426	0.00213238	6.5e-11	490469	0.00422353	0.00613536	0.49	36041	rs2438136	6.92365e-05	33.9606	C	T	-0.0138563	0.00237771	1.2e-09	490469	-0.00541043	0.00699326	0.44	36041	rs2421647	0.000421857	206.906	C	A	0.0294989	0.00205034	8.3e-49	490469	0.0194259	0.00692177	0.005	36041	rs2509903	0.00010442	51.2144	T	C	-0.0208783	0.00291726	6e-13	490469	0.0175069	0.00900609
rs2478539	0.000303388	148.847	G	T	-0.0253482	0.00207767	4.5e-34	490469	-0.0059735	0.00600923	0.32	36041	rs2448001	8.10197e-05	39.7407	G	A	-0.0134426	0.00213238	6.5e-11	490469	0.00113408	0.00632997	0.86	36041	rs2438136	6.92365e-05	33.9582	C	T	-0.0138563	0.00237771	1.2e-09	490469	0.0123431	0.00795548	0.12	36041	rs2569882	7.51995e-05	36.8828	T	C	0.0126275	0.00207916	2.1e-09	490469	0.0104419	0.00637248
rs2493296	0.000207285	101.688	C	T	-0.029837	0.00295883	4.4e-25	490469	0.0174528	0.00854563	0.041	36041	rs2478539	0.000303388	148.847	G	T	-0.0253482	0.00207767	4.5e-34	490469	0.00277399	0.0061978	0.65	36041	rs2448001	8.10197e-05	39.7374	G	A	-0.0134426	0.00213238	6.5e-11	490469	0.00255995	0.00720446	0.72	36041	rs263017	6.32855e-05	31.0394	A	G	0.0113995	0.00204604	2.6e-08	490469	0.00344183	0.0062781
rs2505084	5.68506e-05	27.8849	G	A	0.0108932	0.00206286	3e-08	490469	-0.0207848	0.00595366	0.00048	36041	rs2493296	0.000207285	101.688	C	T	-0.029837	0.00295883	4.4e-25	490469	0.0159394	0.00881379	0.071	36041	rs2478539	0.000303388	148.801	G	T	-0.0253482	0.00207767	4.5e-34	490469	-0.0127431	0.00706267	0.071	36041	rs2643826	0.000161701	79.3089	C	T	-0.0183476	0.00206007	1e-17	490469	-0.00870435	0.00633706
rs2509903	0.00010442	51.2198	T	C	-0.0208783	0.00291726	6e-13	490469	0.0165731	0.00841956	0.049	36041	rs2505084	5.68506e-05	27.8849	G	A	0.0108932	0.00206286	3e-08	490469	-0.0144386	0.00613851	0.019	36041	rs2493296	0.000207285	101.666	C	T	-0.029837	0.00295883	4.4e-25	490469	-0.00932499	0.0100437	0.35	36041	rs2654185	6.48837e-05	31.8233	A	C	-0.0118596	0.00210224	2.1e-09	490469	-0.00127755	0.00643395
rs2569882	7.51995e-05	36.8856	T	C	0.0126275	0.00207916	2.1e-09	490469	0.0076452	0.00596414	0.2	36041	rs2509903	0.00010442	51.2198	T	C	-0.0208783	0.00291726	6e-13	490469	0.011022	0.00868388	0.2	36041	rs2505084	5.68506e-05	27.8833	G	A	0.0108932	0.00206286	3e-08	490469	0.00103001	0.00698675	0.88	36041	rs2681485	0.000403402	197.855	G	A	-0.0293258	0.00208443	4.4e-47	490469	-0.00206045	0.00639463
rs263017	6.32855e-05	31.0414	A	G	0.0113995	0.00204604	2.6e-08	490469	0.00245937	0.00586871	0.68	36041	rs2569882	7.51995e-05	36.8856	T	C	0.0126275	0.00207916	2.1e-09	490469	0.00368153	0.00615708	0.55	36041	rs2509903	0.00010442	51.2144	T	C	-0.0208783	0.00291726	6e-13	490469	-0.00018835	0.00989	0.98	36041	rs268934	6.42836e-05	31.5289	C	T	0.0122247	0.00217705	6.2e-09	490469	-0.00427232	0.00668861
rs2643826	0.000161701	79.3218	C	T	-0.0183476	0.00206007	1e-17	490469	-0.0110594	0.00592383	0.062	36041	rs263017	6.32855e-05	31.0414	A	G	0.0113995	0.00204604	2.6e-08	490469	0.000533008	0.00605403	0.93	36041	rs2569882	7.51995e-05	36.8828	T	C	0.0126275	0.00207916	2.1e-09	490469	0.00336103	0.00700786	0.63	36041	rs2740757	6.92367e-05	33.9582	G	A	-0.0171267	0.0029389	6.2e-09	490469	-0.0155778	0.00890182
rs2654185	6.48837e-05	31.8254	A	C	-0.0118596	0.00210224	2.1e-09	490469	-0.00548221	0.00602189	0.36	36041	rs2643826	0.000161701	79.3218	C	T	-0.0183476	0.00206007	1e-17	490469	-0.0102876	0.00611089	0.092	36041	rs263017	6.32855e-05	31.0394	A	G	0.0113995	0.00204604	2.6e-08	490469	0.00157767	0.00689611	0.82	36041	rs2769261	8.63621e-05	42.3577	C	A	0.0148872	0.00228732	2.8e-11	490469	-0.0171017	0.00708678
rs2681485	0.000403402	197.935	G	A	-0.0293258	0.00208443	4.4e-47	490469	-0.00455035	0.00598089	0.45	36041	rs2654185	6.48837e-05	31.8254	A	C	-0.0118596	0.00210224	2.1e-09	490469	-0.00877778	0.00621224	0.16	36041	rs2643826	0.000161701	79.3089	C	T	-0.0183476	0.00206007	1e-17	490469	0.00602525	0.00696088	0.39	36041	rs2836411	0.000165602	81.2223	C	T	-0.0195709	0.00217138	1e-19	490469	0.0166411	0.00663766
rs268934	6.42836e-05	31.531	C	T	0.0122247	0.00217705	6.2e-09	490469	-0.00322841	0.0062561	0.61	36041	rs2681485	0.000403402	197.935	G	A	-0.0293258	0.00208443	4.4e-47	490469	-0.00747695	0.00617227	0.23	36041	rs2654185	6.48837e-05	31.8233	A	C	-0.0118596	0.00210224	2.1e-09	490469	0.0100744	0.00706798	0.15	36041	rs28406364	0.000187707	92.0638	C	T	-0.0204395	0.00213002	8.2e-24	490469	0.0010455	0.00652913
rs2740757	6.92367e-05	33.9606	G	A	-0.0171267	0.0029389	6.2e-09	490469	-0.00863614	0.00833171	0.3	36041	rs268934	6.42836e-05	31.531	C	T	0.0122247	0.00217705	6.2e-09	490469	-0.00109502	0.00644943	0.87	36041	rs2681485	0.000403402	197.855	G	A	-0.0293258	0.00208443	4.4e-47	490469	0.00856837	0.00702807	0.22	36041	rs28767574	7.59435e-05	37.2477	C	T	0.0165782	0.00271625	1.8e-10	490469	-0.0104851	0.00831034
rs2769261	8.63621e-05	42.3614	C	A	0.0148872	0.00228732	2.8e-11	490469	-0.0140041	0.00662145	0.034	36041	rs2740757	6.92367e-05	33.9606	G	A	-0.0171267	0.0029389	6.2e-09	490469	-0.000611316	0.00859508	0.94	36041	rs268934	6.42836e-05	31.5289	C	T	0.0122247	0.00217705	6.2e-09	490469	-0.00135261	0.00734006	0.85	36041	rs28823280	0.000111177	54.5283	G	A	0.0174818	0.00236728	3e-13	490469	-0.00022583	0.00726843
rs2836411	0.000165602	81.2359	C	T	-0.0195709	0.00217138	1e-19	490469	0.0127503	0.00621435	0.04	36041	rs2769261	8.63621e-05	42.3614	C	A	0.0148872	0.00228732	2.8e-11	490469	-0.00766488	0.00682923	0.26	36041	rs2740757	6.92367e-05	33.9582	G	A	-0.0171267	0.0029389	6.2e-09	490469	-0.0105841	0.00977906	0.28	36041	rs2906152	0.000141305	69.3053	G	A	0.0176401	0.00211878	4.1e-16	490469	-0.00188998	0.00651314
rs28406364	0.000187707	92.0813	C	T	-0.0204395	0.00213002	8.2e-24	490469	0.00162767	0.00611098	0.79	36041	rs2836411	0.000165602	81.2359	C	T	-0.0195709	0.00217138	1e-19	490469	0.00546658	0.0064091	0.39	36041	rs2769261	8.63621e-05	42.3577	C	A	0.0148872	0.00228732	2.8e-11	490469	-0.00374201	0.00778221	0.63	36041	rs2928148	0.00017187	84.2966	G	A	0.0188568	0.00205364	4e-21	490469	-0.00609959	0.00629898
rs28767574	7.59435e-05	37.2506	C	T	0.0165782	0.00271625	1.8e-10	490469	-0.0127333	0.00777438	0.1	36041	rs28406364	0.000187707	92.0813	C	T	-0.0204395	0.00213002	8.2e-24	490469	0.00298797	0.00630415	0.64	36041	rs2836411	0.000165602	81.2223	C	T	-0.0195709	0.00217138	1e-19	490469	0.00607343	0.00728826	0.4	36041	rs2934849	0.000123577	60.6104	T	C	0.0165067	0.00212011	2.6e-14	490469	-0.0106223	0.00653812
rs28823280	0.000111177	54.5345	G	A	0.0174818	0.00236728	3e-13	490469	-0.00149301	0.00679843	0.83	36041	rs28767574	7.59435e-05	37.2506	C	T	0.0165782	0.00271625	1.8e-10	490469	-0.0115192	0.00802304	0.15	36041	rs28406364	0.000187707	92.0638	C	T	-0.0204395	0.00213002	8.2e-24	490469	-0.00414416	0.00717255	0.56	36041	rs2994663	7.67316e-05	37.6342	T	C	-0.0160729	0.0026199	1.5e-10	490469	0.00880141	0.00813967
rs2906152	0.000141305	69.3152	G	A	0.0176401	0.00211878	4.1e-16	490469	-0.00442806	0.00609085	0.47	36041	rs28823280	0.000111177	54.5345	G	A	0.0174818	0.00236728	3e-13	490469	-0.000804279	0.00700853	0.91	36041	rs28767574	7.59435e-05	37.2477	C	T	0.0165782	0.00271625	1.8e-10	490469	0.0073006	0.00913452	0.42	36041	rs311428	8.39266e-05	41.1631	A	G	-0.0145783	0.00227213	5.1e-11	490469	0.00240398	0.00698668
rs2928148	0.00017187	84.3113	G	A	0.0188568	0.00205364	4e-21	490469	-0.00730298	0.00589486	0.22	36041	rs2906152	0.000141305	69.3152	G	A	0.0176401	0.00211878	4.1e-16	490469	-0.00607296	0.00628281	0.33	36041	rs28823280	0.000111177	54.5283	G	A	0.0174818	0.00236728	3e-13	490469	-0.000728628	0.00797637	0.93	36041	rs311578	8.44609e-05	41.4252	C	T	0.01374	0.00213469	1.2e-11	490469	-0.00446477	0.00661419
rs2934849	0.000123577	60.618	T	C	0.0165067	0.00212011	2.6e-14	490469	-0.0111907	0.00611916	0.067	36041	rs2928148	0.00017187	84.3113	G	A	0.0188568	0.00205364	4e-21	490469	-0.00741848	0.00608051	0.22	36041	rs2906152	0.000141305	69.3053	G	A	0.0176401	0.00211878	4.1e-16	490469	0.00622347	0.00715364	0.38	36041	rs3117736	0.000182067	89.2975	C	T	-0.0218111	0.0023079	1.2e-20	490469	-0.00380793	0.00708381
rs2994663	7.67316e-05	37.6372	T	C	-0.0160729	0.0026199	1.5e-10	490469	-0.00081096	0.00761448	0.92	36041	rs2934849	0.000123577	60.618	T	C	0.0165067	0.00212011	2.6e-14	490469	-0.0085406	0.00631712	0.18	36041	rs2928148	0.00017187	84.2966	G	A	0.0188568	0.00205364	4e-21	490469	0.0055139	0.00691715	0.43	36041	rs3118904	8.91151e-05	43.7079	G	A	-0.014273	0.00215881	7.5e-12	490469	0.0177392	0.00661418
rs311428	8.39266e-05	41.1667	A	G	-0.0145783	0.00227213	5.1e-11	490469	-0.00106949	0.00652793	0.87	36041	rs2994663	7.67316e-05	37.6372	T	C	-0.0160729	0.0026199	1.5e-10	490469	-0.00887834	0.00785089	0.26	36041	rs2934849	0.000123577	60.6104	T	C	0.0165067	0.00212011	2.6e-14	490469	0.00291522	0.00719002	0.69	36041	rs3211270	8.94088e-05	43.852	C	T	-0.0143559	0.00216778	2.2e-10	490469	-0.0122705	0.00670679
rs311578	8.44609e-05	41.4288	C	T	0.01374	0.00213469	1.2e-11	490469	-0.00719483	0.00618343	0.24	36041	rs311428	8.39266e-05	41.1667	A	G	-0.0145783	0.00227213	5.1e-11	490469	-0.00328962	0.00673277	0.63	36041	rs2994663	7.67316e-05	37.6342	T	C	-0.0160729	0.0026199	1.5e-10	490469	0.0159287	0.00893576	0.075	36041	rs335170	6.96664e-05	34.169	A	C	0.0122122	0.00208911	5.4e-09	490469	-0.00736384	0.00643363
rs3117736	0.000182067	89.314	C	T	-0.0218111	0.0023079	1.2e-20	490469	-0.0103233	0.00662415	0.12	36041	rs311578	8.44609e-05	41.4288	C	T	0.01374	0.00213469	1.2e-11	490469	-0.0102031	0.00637755	0.11	36041	rs311428	8.39266e-05	41.1631	A	G	-0.0145783	0.00227213	5.1e-11	490469	0.00521388	0.00767229	0.5	36041	rs34130368	0.000103847	50.9333	G	T	0.0228782	0.00320551	1.1e-12	490469	-0.0218793	0.00975718
rs3118904	8.91151e-05	43.7119	G	A	-0.014273	0.00215881	7.5e-12	490469	0.0139322	0.00619118	0.024	36041	rs3117736	0.000182067	89.314	C	T	-0.0218111	0.0023079	1.2e-20	490469	-0.0138117	0.00683032	0.043	36041	rs311578	8.44609e-05	41.4252	C	T	0.01374	0.00213469	1.2e-11	490469	0.0106231	0.00726334	0.14	36041	rs34163044	8.76835e-05	43.0058	C	A	-0.0137316	0.00209381	2.6e-11	490469	0.00203258	0.00642469
rs3211270	8.94088e-05	43.856	C	T	-0.0143559	0.00216778	2.2e-10	490469	-0.0058178	0.0062716	0.35	36041	rs3118904	8.91151e-05	43.7119	G	A	-0.014273	0.00215881	7.5e-12	490469	0.00639399	0.0063885	0.32	36041	rs3117736	0.000182067	89.2975	C	T	-0.0218111	0.0023079	1.2e-20	490469	0.0131916	0.00777593	0.09	36041	rs342977	0.000104048	51.032	G	A	0.0172552	0.00241532	5.3e-13	490469	-0.0120663	0.00744045
rs335170	6.96664e-05	34.1715	A	C	0.0122122	0.00208911	5.4e-09	490469	-0.0038078	0.00601616	0.53	36041	rs3211270	8.94088e-05	43.856	C	T	-0.0143559	0.00216778	2.2e-10	490469	0.00091996	0.00646679	0.89	36041	rs3118904	8.91151e-05	43.7079	G	A	-0.014273	0.00215881	7.5e-12	490469	0.00502356	0.00726716	0.49	36041	rs34353981	9.9027e-05	48.5694	T	C	-0.0262452	0.0037657	5.9e-12	490469	-0.00868814	0.0116561
rs34130368	0.000103847	50.9387	G	T	0.0228782	0.00320551	1.1e-12	490469	-0.0207443	0.00912762	0.023	36041	rs335170	6.96664e-05	34.1715	A	C	0.0122122	0.00208911	5.4e-09	490469	-0.00235202	0.0062034	0.7	36041	rs3184504	0.00139308	683.26	T	C	0.0535152	0.00204588	1.7e-153	490469	0.0143644	0.00692917	0.038	36041	rs34517439	0.000142224	69.7559	C	A	0.0263673	0.00315677	4.5e-17	490469	-0.0201635	0.00992696
rs34163044	8.76835e-05	43.0097	C	A	-0.0137316	0.00209381	2.6e-11	490469	0.00170224	0.00601359	0.78	36041	rs34130368	0.000103847	50.9387	G	T	0.0228782	0.00320551	1.1e-12	490469	-0.016028	0.00941102	0.089	36041	rs3211270	8.94088e-05	43.852	C	T	-0.0143559	0.00216778	2.2e-10	490469	-0.00915452	0.00736208	0.21	36041	rs35213536	0.0001586	77.7879	G	T	-0.0211043	0.00239265	6.5e-19	490469	0.00308877	0.00734643
rs342977	0.000104048	51.0374	G	A	0.0172552	0.00241532	5.3e-13	490469	-0.00492736	0.00695804	0.48	36041	rs34163044	8.76835e-05	43.0097	C	A	-0.0137316	0.00209381	2.6e-11	490469	5.98e-05	0.00620298	0.99	36041	rs335170	6.96664e-05	34.169	A	C	0.0122122	0.00208911	5.4e-09	490469	0.000346239	0.00706223	0.96	36041	rs35300112	7.52464e-05	36.9058	A	C	0.0143652	0.00236454	3.8e-09	490469	-0.000223746	0.00729712
rs34353981	9.9027e-05	48.5743	T	C	-0.0262452	0.0037657	5.9e-12	490469	-0.0135098	0.0108907	0.21	36041	rs342977	0.000104048	51.0374	G	A	0.0172552	0.00241532	5.3e-13	490469	0.00278382	0.00717734	0.7	36041	rs34130368	0.000103847	50.9333	G	T	0.0228782	0.00320551	1.1e-12	490469	0.00688282	0.0107115	0.52	36041	rs35479618	0.00019973	97.9608	G	A	-0.0773229	0.00781155	4.1e-23	490469	-0.0208351	0.0236669
rs34517439	0.000142224	69.766	C	A	0.0263673	0.00315677	4.5e-17	490469	-0.0288182	0.00927515	0.0019	36041	rs34353981	9.9027e-05	48.5743	T	C	-0.0262452	0.0037657	5.9e-12	490469	-0.0137407	0.0112325	0.22	36041	rs34163044	8.76835e-05	43.0058	C	A	-0.0137316	0.00209381	2.6e-11	490469	0.00243481	0.00705574	0.73	36041	rs35728880	6.33668e-05	31.0792	T	C	0.0156587	0.0028087	3.7e-08	490469	-0.0140579	0.00867353
rs35213536	0.0001586	77.8004	G	T	-0.0211043	0.00239265	6.5e-19	490469	0.00366458	0.00687679	0.59	36041	rs34517439	0.000142224	69.766	C	A	0.0263673	0.00315677	4.5e-17	490469	-0.0315941	0.0095662	0.00096	36041	rs342977	0.000104048	51.032	G	A	0.0172552	0.00241532	5.3e-13	490469	-0.011887	0.00817215	0.15	36041	rs36144346	8.91087e-05	43.7048	A	G	-0.0136025	0.00205747	2.8e-11	490469	0.00282402	0.00631816
rs35300112	7.52464e-05	36.9087	A	C	0.0143652	0.00236454	3.8e-09	490469	0.00280923	0.00682723	0.68	36041	rs35213536	0.0001586	77.8004	G	T	-0.0211043	0.00239265	6.5e-19	490469	0.00346377	0.007095	0.63	36041	rs34353981	9.9027e-05	48.5694	T	C	-0.0262452	0.0037657	5.9e-12	490469	0.0100848	0.0127999	0.43	36041	rs363180	0.000125511	61.559	T	C	-0.0399522	0.00509174	2.7e-14	490469	0.0137479	0.0159433
rs35479618	0.00019973	97.9806	G	A	-0.0773229	0.00781155	4.1e-23	490469	-0.00270744	0.0221129	0.9	36041	rs35300112	7.52464e-05	36.9087	A	C	0.0143652	0.00236454	3.8e-09	490469	0.00483295	0.00704494	0.49	36041	rs34517439	0.000142224	69.7559	C	A	0.0263673	0.00315677	4.5e-17	490469	0.0244684	0.0109011	0.025	36041	rs3736290	0.000149542	73.3453	C	A	-0.0176979	0.00206634	3.8e-17	490469	-0.00263775	0.00635361
rs35728880	6.33668e-05	31.0813	T	C	0.0156587	0.0028087	3.7e-08	490469	-0.00828606	0.00811072	0.31	36041	rs35479618	0.00019973	97.9806	G	A	-0.0773229	0.00781155	4.1e-23	490469	0.0212424	0.0228067	0.35	36041	rs35213536	0.0001586	77.7879	G	T	-0.0211043	0.00239265	6.5e-19	490469	-0.00247241	0.00807073	0.76	36041	rs3743590	6.65283e-05	32.6299	C	A	0.0120834	0.00211527	1.4e-08	490469	-0.00174186	0.0064777
rs36144346	8.91087e-05	43.7088	A	G	-0.0136025	0.00205747	2.8e-11	490469	0.00571797	0.00591409	0.33	36041	rs35728880	6.33668e-05	31.0813	T	C	0.0156587	0.0028087	3.7e-08	490469	-0.00294676	0.00836315	0.72	36041	rs35300112	7.52464e-05	36.9058	A	C	0.0143652	0.00236454	3.8e-09	490469	-0.00392632	0.00801826	0.62	36041	rs3749206	6.44416e-05	31.6064	A	G	-0.0115993	0.00206314	4.8e-09	490469	0.00297253	0.00635005
rs363180	0.000125511	61.5669	T	C	-0.0399522	0.00509174	2.7e-14	490469	0.0227814	0.0149167	0.13	36041	rs36144346	8.91087e-05	43.7088	A	G	-0.0136025	0.00205747	2.8e-11	490469	0.00538056	0.00610257	0.38	36041	rs35427	0.000341921	167.701	T	G	0.0278902	0.00215332	1.3e-39	490469	-0.0115659	0.00726379	0.11	36041	rs3772219	0.000117829	57.7911	A	C	0.016602	0.00218375	2.3e-15	490469	-0.0114518	0.0066698
rs3736290	0.000149542	73.3564	C	A	-0.0176979	0.00206634	3.8e-17	490469	-0.00515015	0.00594598	0.39	36041	rs363180	0.000125511	61.5669	T	C	-0.0399522	0.00509174	2.7e-14	490469	0.0280055	0.0153924	0.069	36041	rs35479618	0.00019973	97.9608	G	A	-0.0773229	0.00781155	4.1e-23	490469	-0.0475407	0.0259893	0.067	36041	rs3802230	0.000157692	77.3425	C	A	0.0180945	0.00205732	3.4e-19	490469	0.00282431	0.00630685
rs3743590	6.65283e-05	32.6321	C	A	0.0120834	0.00211527	1.4e-08	490469	0.00251874	0.00606058	0.68	36041	rs3736290	0.000149542	73.3564	C	A	-0.0176979	0.00206634	3.8e-17	490469	-0.00782894	0.00613325	0.2	36041	rs35728880	6.33668e-05	31.0792	T	C	0.0156587	0.0028087	3.7e-08	490469	-0.00457226	0.00952098	0.63	36041	rs3847107	0.000124586	61.1053	T	C	-0.0163342	0.00208944	7.3e-15	490469	0.00146446	0.00640746
rs3749206	6.44416e-05	31.6085	A	G	-0.0115993	0.00206314	4.8e-09	490469	0.00229673	0.00593597	0.7	36041	rs3743590	6.65283e-05	32.6321	C	A	0.0120834	0.00211527	1.4e-08	490469	0.00608131	0.00625384	0.33	36041	rs36144346	8.91087e-05	43.7048	A	G	-0.0136025	0.00205747	2.8e-11	490469	-0.00318993	0.00694191	0.65	36041	rs3859517	0.000103494	50.7605	A	G	0.0146445	0.00205536	1.9e-13	490469	-0.00367913	0.00629441
rs3772219	0.000117829	57.7981	A	C	0.016602	0.00218375	2.3e-15	490469	-0.0124552	0.00623487	0.046	36041	rs3749206	6.44416e-05	31.6085	A	G	-0.0115993	0.00206314	4.8e-09	490469	0.00219769	0.00612342	0.72	36041	rs363180	0.000125511	61.559	T	C	-0.0399522	0.00509174	2.7e-14	490469	-0.025878	0.0175189	0.14	36041	rs3867466	8.60319e-05	42.1957	A	C	-0.014807	0.00227936	1.1e-11	490469	-0.00891598	0.006975
rs3802230	0.000157692	77.3549	C	A	0.0180945	0.00205732	3.4e-19	490469	0.00464071	0.00589902	0.43	36041	rs3772219	0.000117829	57.7981	A	C	0.016602	0.00218375	2.3e-15	490469	-0.0132929	0.00643175	0.039	36041	rs3736290	0.000149542	73.3453	C	A	-0.0176979	0.00206634	3.8e-17	490469	0.0096394	0.00697714	0.17	36041	rs39201	0.00012391	60.7736	G	A	0.0160071	0.00205318	4.7e-14	490469	-0.00121889	0.00629333
rs3847107	0.000124586	61.1131	T	C	-0.0163342	0.00208944	7.3e-15	490469	-0.000433505	0.00599202	0.94	36041	rs3802230	0.000157692	77.3549	C	A	0.0180945	0.00205732	3.4e-19	490469	0.00534639	0.00608133	0.38	36041	rs3743590	6.65283e-05	32.6299	C	A	0.0120834	0.00211527	1.4e-08	490469	-0.00811117	0.00711786	0.25	36041	rs3933653	6.78207e-05	33.2638	C	T	-0.0134514	0.0023322	1.3e-08	490469	-0.0191063	0.00721008
rs3859517	0.000103494	50.7658	A	G	0.0146445	0.00205536	1.9e-13	490469	-0.00323038	0.00588868	0.58	36041	rs3847107	0.000124586	61.1131	T	C	-0.0163342	0.00208944	7.3e-15	490469	-0.000867302	0.00618087	0.89	36041	rs3749206	6.44416e-05	31.6064	A	G	-0.0115993	0.00206314	4.8e-09	490469	-0.000707993	0.00697515	0.92	36041	rs41393947	6.69835e-05	32.8531	G	A	-0.0168214	0.00293466	1.7e-09	490469	-0.00424431	0.00910028
rs3867466	8.60319e-05	42.1994	A	C	-0.014807	0.00227936	1.1e-11	490469	0.00239158	0.00652588	0.71	36041	rs3859517	0.000103494	50.7658	A	G	0.0146445	0.00205536	1.9e-13	490469	-0.00433481	0.00607285	0.48	36041	rs3772219	0.000117829	57.7911	A	C	0.016602	0.00218375	2.3e-15	490469	0.0094229	0.00732637	0.2	36041	rs4147111	0.000109582	53.7462	T	C	0.0292718	0.00399255	1.6e-13	490469	0.00446308	0.012253
rs39201	0.00012391	60.7812	G	A	0.0160071	0.00205318	4.7e-14	490469	-0.00300344	0.00588529	0.61	36041	rs3867466	8.60319e-05	42.1994	A	C	-0.014807	0.00227936	1.1e-11	490469	0.0116207	0.00673287	0.084	36041	rs3802230	0.000157692	77.3425	C	A	0.0180945	0.00205732	3.4e-19	490469	-0.0046711	0.00692112	0.5	36041	rs4335411	0.000113788	55.8091	G	A	-0.0190736	0.00255302	3.2e-14	490469	-0.000999487	0.00785342
rs3933653	6.78207e-05	33.2661	C	T	-0.0134514	0.0023322	1.3e-08	490469	-0.0158279	0.00674831	0.019	36041	rs3918226	0.000560477	275.05	C	T	-0.063132	0.00380665	2.4e-63	490469	0.0448679	0.0113927	8.2e-05	36041	rs3847107	0.000124586	61.1053	T	C	-0.0163342	0.00208944	7.3e-15	490469	0.00110827	0.00703757	0.87	36041	rs4351998	9.62107e-05	47.1881	A	G	0.0147347	0.00214488	7.6e-12	490469	-0.00795238	0.00657313
rs41393947	6.69835e-05	32.8554	G	A	-0.0168214	0.00293466	1.7e-09	490469	0.00153604	0.00850761	0.86	36041	rs39201	0.00012391	60.7812	G	A	0.0160071	0.00205318	4.7e-14	490469	-0.00277	0.00607078	0.65	36041	rs3859517	0.000103494	50.7605	A	G	0.0146445	0.00205536	1.9e-13	490469	0.00450615	0.0069109	0.51	36041	rs4362428	9.81776e-05	48.1528	C	A	0.0144768	0.00208612	1.3e-11	490469	-0.00556874	0.00644244
rs4147111	0.000109582	53.7522	T	C	0.0292718	0.00399255	1.6e-13	490469	-0.0111717	0.0114624	0.33	36041	rs3933653	6.78207e-05	33.2661	C	T	-0.0134514	0.0023322	1.3e-08	490469	-0.00944246	0.00696163	0.17	36041	rs3867466	8.60319e-05	42.1957	A	C	-0.014807	0.00227936	1.1e-11	490469	-0.0190958	0.00766303	0.013	36041	rs4451810	9.79155e-05	48.0242	G	A	-0.0144892	0.0020907	2.2e-12	490469	0.00288015	0.00641004
rs4335411	0.000113788	55.8155	G	A	-0.0190736	0.00255302	3.2e-14	490469	-0.00915674	0.00733776	0.21	36041	rs41393947	6.69835e-05	32.8554	G	A	-0.0168214	0.00293466	1.7e-09	490469	0.00637931	0.00877469	0.47	36041	rs3918226	0.000560477	274.895	C	T	-0.063132	0.00380665	2.4e-63	490469	-0.012275	0.0129718	0.34	36041	rs460984	0.00013178	64.6337	C	T	0.0167571	0.0020842	5.4e-16	490469	-0.0047959	0.00641299
rs4351998	9.62107e-05	47.1927	A	G	0.0147347	0.00214488	7.6e-12	490469	-0.00258553	0.00615142	0.67	36041	rs4147111	0.000109582	53.7522	T	C	0.0292718	0.00399255	1.6e-13	490469	-0.0291628	0.0118183	0.014	36041	rs39201	0.00012391	60.7736	G	A	0.0160071	0.00205318	4.7e-14	490469	0.000963475	0.00691222	0.89	36041	rs4615669	7.19893e-05	35.3083	A	G	-0.0122761	0.00206588	5.4e-09	490469	-0.0105114	0.00635242
rs4362428	9.81776e-05	48.1576	C	A	0.0144768	0.00208612	1.3e-11	490469	0.00266989	0.00602984	0.66	36041	rs4335411	0.000113788	55.8155	G	A	-0.0190736	0.00255302	3.2e-14	490469	-0.0141805	0.00756801	0.061	36041	rs3933653	6.78207e-05	33.2638	C	T	-0.0134514	0.0023322	1.3e-08	490469	-0.00168658	0.0079206	0.83	36041	rs4661674	7.89813e-05	38.7376	A	G	0.0135365	0.00217481	4.3e-10	490469	0.00519726	0.00665006
rs4451810	9.79155e-05	48.029	G	A	-0.0144892	0.0020907	2.2e-12	490469	0.0024325	0.0059953	0.68	36041	rs4351998	9.62107e-05	47.1927	A	G	0.0147347	0.00214488	7.6e-12	490469	0.00241698	0.00634515	0.7	36041	rs41393947	6.69835e-05	32.8531	G	A	-0.0168214	0.00293466	1.7e-09	490469	-0.0103932	0.00999343	0.3	36041	rs4682671	0.000235923	115.712	T	G	-0.0223733	0.00207964	4.5e-27	490469	-0.0188902	0.00639202
rs460984	0.00013178	64.6424	C	T	0.0167571	0.0020842	5.4e-16	490469	-0.000668334	0.00600004	0.91	36041	rs4362428	9.81776e-05	48.1576	C	A	0.0144768	0.00208612	1.3e-11	490469	0.0107113	0.00622044	0.085	36041	rs4147111	0.000109582	53.7462	T	C	0.0292718	0.00399255	1.6e-13	490469	0.0447408	0.0134514	0.00088	36041	rs4687477	0.000184973	90.7229	T	C	-0.0200948	0.00210952	1e-21	490469	0.00400148	0.00648049
rs4615669	7.19893e-05	35.3109	A	G	-0.0122761	0.00206588	5.4e-09	490469	-0.0106914	0.00594444	0.072	36041	rs4451810	9.79155e-05	48.029	G	A	-0.0144892	0.0020907	2.2e-12	490469	0.000426836	0.00618714	0.94	36041	rs4335411	0.000113788	55.8091	G	A	-0.0190736	0.00255302	3.2e-14	490469	0.0167554	0.00862409	0.052	36041	rs4693128	7.58653e-05	37.2093	C	T	-0.0159708	0.00261808	8.8e-10	490469	0.00104456	0.00794921
rs4682671	0.000235923	115.74	T	G	-0.0223733	0.00207964	4.5e-27	490469	-0.0192766	0.0059752	0.0013	36041	rs460984	0.00013178	64.6424	C	T	0.0167571	0.0020842	5.4e-16	490469	0.00336454	0.00619137	0.59	36041	rs4351998	9.62107e-05	47.1881	A	G	0.0147347	0.00214488	7.6e-12	490469	-0.00807729	0.0072182	0.26	36041	rs4743034	7.07447e-05	34.6979	G	A	-0.0144709	0.00245656	5.4e-09	490469	-0.0142185	0.00753201
rs4687477	0.000184973	90.7399	T	C	-0.0200948	0.00210952	1e-21	490469	0.0114363	0.0060579	0.059	36041	rs4615669	7.19893e-05	35.3109	A	G	-0.0122761	0.00206588	5.4e-09	490469	-0.00958901	0.00613197	0.12	36041	rs4362428	9.81776e-05	48.1528	C	A	0.0144768	0.00208612	1.3e-11	490469	-0.0172523	0.00707731	0.015	36041	rs4773140	0.000117936	57.8436	A	G	-0.0180619	0.0023747	6.9e-15	490469	-0.00450292	0.00729835
rs4693128	7.58653e-05	37.2122	C	T	-0.0159708	0.00261808	8.8e-10	490469	0.00689029	0.00743654	0.35	36041	rs4682671	0.000235923	115.74	T	G	-0.0223733	0.00207964	4.5e-27	490469	-0.0160467	0.00616389	0.0092	36041	rs4451810	9.79155e-05	48.0242	G	A	-0.0144892	0.0020907	2.2e-12	490469	0.00220686	0.00704501	0.75	36041	rs4784650	7.81633e-05	38.3364	A	G	0.0135259	0.00218445	6.7e-10	490469	0.00460745	0.00666648
rs4743034	7.07447e-05	34.7004	G	A	-0.0144709	0.00245656	5.4e-09	490469	-0.00966859	0.00704828	0.17	36041	rs4687477	0.000184973	90.7399	T	C	-0.0200948	0.00210952	1e-21	490469	0.0173841	0.0062492	0.0054	36041	rs460984	0.00013178	64.6337	C	T	0.0167571	0.0020842	5.4e-16	490469	-0.00778132	0.00704675	0.27	36041	rs479486	0.000117146	57.4559	G	A	-0.0156821	0.00206876	8.2e-14	490469	0.0124823	0.00633987
rs4773140	0.000117936	57.8506	A	G	-0.0180619	0.0023747	6.9e-15	490469	-0.00482279	0.00683159	0.48	36041	rs4693128	7.58653e-05	37.2122	C	T	-0.0159708	0.00261808	8.8e-10	490469	0.0139998	0.0076744	0.068	36041	rs4615669	7.19893e-05	35.3083	A	G	-0.0122761	0.00206588	5.4e-09	490469	0.00501661	0.00697696	0.47	36041	rs4804517	0.000127336	62.454	A	G	0.0172059	0.00217705	6.2e-15	490469	0.00482596	0.00666424
rs4784650	7.81633e-05	38.3395	A	G	0.0135259	0.00218445	6.7e-10	490469	0.00830851	0.0062372	0.18	36041	rs4743034	7.07447e-05	34.7004	G	A	-0.0144709	0.00245656	5.4e-09	490469	-9.11e-05	0.00727063	0.99	36041	rs4682671	0.000235923	115.712	T	G	-0.0223733	0.00207964	4.5e-27	490469	0.00719395	0.00702124	0.31	36041	rs488834	0.000152477	74.785	C	T	0.0208073	0.00240588	3.2e-18	490469	0.015739	0.00740486
rs479486	0.000117146	57.4628	G	A	-0.0156821	0.00206876	8.2e-14	490469	0.0135873	0.00593121	0.022	36041	rs4773140	0.000117936	57.8506	A	G	-0.0180619	0.0023747	6.9e-15	490469	-0.00252222	0.00704932	0.72	36041	rs4687477	0.000184973	90.7229	T	C	-0.0200948	0.00210952	1e-21	490469	-0.0193373	0.00711842	0.0066	36041	rs4903064	0.000101179	49.6251	T	C	0.017032	0.00241764	4e-12	490469	0.00110134	0.00740693
rs4804517	0.000127336	62.462	A	G	0.0172059	0.00217705	6.2e-15	490469	0.00201613	0.00623466	0.75	36041	rs4784650	7.81633e-05	38.3395	A	G	0.0135259	0.00218445	6.7e-10	490469	0.00935248	0.0064361	0.15	36041	rs4693128	7.58653e-05	37.2093	C	T	-0.0159708	0.00261808	8.8e-10	490469	-0.0191993	0.00873757	0.028	36041	rs4946366	6.3163e-05	30.9793	C	T	-0.0154064	0.0027679	2.4e-08	490469	0.0141424	0.0084352
rs488834	0.000152477	74.7966	C	T	0.0208073	0.00240588	3.2e-18	490469	0.014218	0.00691865	0.04	36041	rs479486	0.000117146	57.4628	G	A	-0.0156821	0.00206876	8.2e-14	490469	0.0106271	0.00611671	0.082	36041	rs4743034	7.07447e-05	34.6979	G	A	-0.0144709	0.00245656	5.4e-09	490469	-0.0134021	0.00827252	0.11	36041	rs4948643	0.000129419	63.4757	T	C	0.0184944	0.00232117	3e-16	490469	0.011761	0.00714079
rs4903064	0.000101179	49.6302	T	C	0.017032	0.00241764	4e-12	490469	0.00194148	0.00693292	0.78	36041	rs4804517	0.000127336	62.462	A	G	0.0172059	0.00217705	6.2e-15	490469	-0.00210509	0.00642966	0.74	36041	rs4773140	0.000117936	57.8436	A	G	-0.0180619	0.0023747	6.9e-15	490469	-0.00143051	0.00801886	0.86	36041	rs4968783	0.000119992	58.8521	C	A	0.0162522	0.00211838	5e-15	490469	-0.00487574	0.00648549
rs4946366	6.3163e-05	30.9813	C	T	-0.0154064	0.0027679	2.4e-08	490469	0.0080917	0.00789468	0.31	36041	rs488834	0.000152477	74.7966	C	T	0.0208073	0.00240588	3.2e-18	490469	0.0103713	0.00713575	0.15	36041	rs4784650	7.81633e-05	38.3364	A	G	0.0135259	0.00218445	6.7e-10	490469	-0.00879068	0.0073253	0.23	36041	rs4972805	7.93338e-05	38.9105	C	T	0.0136459	0.00218751	3.6e-10	490469	-0.00264096	0.00675282
rs4948643	0.000129419	63.4841	T	C	0.0184944	0.00232117	3e-16	490469	0.00567142	0.00668004	0.4	36041	rs4903064	0.000101179	49.6302	T	C	0.017032	0.00241764	4e-12	490469	0.00341411	0.00715459	0.63	36041	rs479486	0.000117146	57.4559	G	A	-0.0156821	0.00206876	8.2e-14	490469	-0.00280333	0.00696081	0.69	36041	rs5010183	8.49331e-05	41.6568	C	T	-0.0137488	0.00213011	9.2e-11	490469	0.00878868	0.00656052
rs4968783	0.000119992	58.8593	C	A	0.0162522	0.00211838	5e-15	490469	-0.00552514	0.00607013	0.36	36041	rs4946366	6.3163e-05	30.9813	C	T	-0.0154064	0.0027679	2.4e-08	490469	0.000599245	0.00815008	0.94	36041	rs4804517	0.000127336	62.454	A	G	0.0172059	0.00217705	6.2e-15	490469	0.00740579	0.00731695	0.31	36041	rs504691	9.18168e-05	45.033	C	A	0.0140806	0.00209814	2.2e-11	490469	0.00258031	0.00642426
rs4972805	7.93338e-05	38.9137	C	T	0.0136459	0.00218751	3.6e-10	490469	-0.00165031	0.00631303	0.79	36041	rs4948643	0.000129419	63.4841	T	C	0.0184944	0.00232117	3e-16	490469	-0.000528201	0.00688745	0.94	36041	rs488834	0.000152477	74.785	C	T	0.0208073	0.00240588	3.2e-18	490469	-0.00163222	0.00813151	0.84	36041	rs509067	0.00010414	51.077	T	C	-0.0148762	0.0020814	2.9e-12	490469	-0.0190578	0.00639351
rs5010183	8.49331e-05	41.6604	C	T	-0.0137488	0.00213011	9.2e-11	490469	0.0026598	0.00613516	0.66	36041	rs4968783	0.000119992	58.8593	C	A	0.0162522	0.00211838	5e-15	490469	-0.00448288	0.00626201	0.47	36041	rs4903064	0.000101179	49.6251	T	C	0.017032	0.00241764	4e-12	490469	-0.00406827	0.00814011	0.62	36041	rs521033	9.95647e-05	48.8331	A	G	-0.0211517	0.00302667	8.5e-13	490469	0.0039947	0.00936846
rs504691	9.18168e-05	45.0372	C	A	0.0140806	0.00209814	2.2e-11	490469	0.00439236	0.0060126	0.47	36041	rs4972805	7.93338e-05	38.9137	C	T	0.0136459	0.00218751	3.6e-10	490469	0.00247579	0.00651122	0.7	36041	rs4946366	6.3163e-05	30.9793	C	T	-0.0154064	0.0027679	2.4e-08	490469	0.00955036	0.00927625	0.3	36041	rs55721826	9.08363e-05	44.5521	A	G	-0.0263221	0.00394335	4.7e-12	490469	-0.00174533	0.0119389
rs509067	0.00010414	51.0824	T	C	-0.0148762	0.0020814	2.9e-12	490469	-0.0154677	0.00598382	0.0097	36041	rs5010183	8.49331e-05	41.6604	C	T	-0.0137488	0.00213011	9.2e-11	490469	-0.00246538	0.00632852	0.7	36041	rs4948643	0.000129419	63.4757	T	C	0.0184944	0.00232117	3e-16	490469	0.00768695	0.00783918	0.33	36041	rs55833772	8.1902e-05	40.1702	A	G	-0.0208867	0.00329533	8.6e-11	490469	0.00302601	0.0102062
rs521033	9.95647e-05	48.8381	A	G	-0.0211517	0.00302667	8.5e-13	490469	0.00647	0.00876231	0.46	36041	rs504691	9.18168e-05	45.0372	C	A	0.0140806	0.00209814	2.2e-11	490469	0.00387815	0.00620711	0.53	36041	rs4968783	0.000119992	58.8521	C	A	0.0162522	0.00211838	5e-15	490469	0.00189858	0.00712461	0.79	36041	rs56095181	8.41489e-05	41.2722	G	A	-0.0175334	0.00272909	3.9e-10	490469	0.0317963	0.00841375
rs55721826	9.08363e-05	44.5563	A	G	-0.0263221	0.00394335	4.7e-12	490469	-0.00513636	0.0111701	0.65	36041	rs507666	0.00029366	144.073	G	A	0.0317578	0.00264581	7.2e-35	490469	-0.0255988	0.00782852	0.0011	36041	rs4972805	7.93338e-05	38.9105	C	T	0.0136459	0.00218751	3.6e-10	490469	-0.00707393	0.00741557	0.34	36041	rs56268858	6.97971e-05	34.2331	T	C	-0.0156905	0.00268162	2.8e-09	490469	0.0210709	0.0081811
rs55833772	8.1902e-05	40.1735	A	G	-0.0208867	0.00329533	8.6e-11	490469	0.000630013	0.00954625	0.95	36041	rs509067	0.00010414	51.0824	T	C	-0.0148762	0.0020814	2.9e-12	490469	-0.00936838	0.0061774	0.13	36041	rs5010183	8.49331e-05	41.6568	C	T	-0.0137488	0.00213011	9.2e-11	490469	0.00715888	0.00720569	0.32	36041	rs56358311	0.000156669	76.8406	A	G	-0.0203612	0.00232259	3.6e-19	490469	-0.000859216	0.0071215
rs56095181	8.41489e-05	41.2757	G	A	-0.0175334	0.00272909	3.9e-10	490469	0.0267864	0.00787531	0.00067	36041	rs521033	9.95647e-05	48.8381	A	G	-0.0211517	0.00302667	8.5e-13	490469	0.00730672	0.00904269	0.42	36041	rs504691	9.18168e-05	45.033	C	A	0.0140806	0.00209814	2.2e-11	490469	-0.00196685	0.0070648	0.78	36041	rs56370446	0.000144963	71.0993	A	G	0.02855	0.00338564	3.1e-18	490469	0.00352039	0.010307
rs56268858	6.97971e-05	34.2356	T	C	-0.0156905	0.00268162	2.8e-09	490469	0.0193887	0.00765429	0.011	36041	rs55721826	9.08363e-05	44.5563	A	G	-0.0263221	0.00394335	4.7e-12	490469	-0.00768998	0.0115244	0.5	36041	rs507666	0.00029366	144.03	G	A	0.0317578	0.00264581	7.2e-35	490469	0.00582546	0.00890728	0.51	36041	rs563763	0.000107688	52.8171	C	T	-0.0188902	0.00259911	9.9e-13	490469	0.00353281	0.00803008
rs56358311	0.000156669	76.8528	A	G	-0.0203612	0.00232259	3.6e-19	490469	0.00881393	0.00666582	0.19	36041	rs55833772	8.1902e-05	40.1735	A	G	-0.0208867	0.00329533	8.6e-11	490469	-0.00190353	0.00984127	0.85	36041	rs509067	0.00010414	51.077	T	C	-0.0148762	0.0020814	2.9e-12	490469	-0.00243588	0.00703098	0.73	36041	rs569550	0.000306216	150.188	T	G	-0.0258283	0.00210722	5.1e-36	490469	-0.0178063	0.00646316
rs56370446	0.000144963	71.1097	A	G	0.02855	0.00338564	3.1e-18	490469	0.000588528	0.00963489	0.95	36041	rs56095181	8.41489e-05	41.2757	G	A	-0.0175334	0.00272909	3.9e-10	490469	0.0149977	0.00812711	0.065	36041	rs521033	9.95647e-05	48.8331	A	G	-0.0211517	0.00302667	8.5e-13	490469	-0.00440465	0.0102965	0.67	36041	rs57045702	6.30024e-05	30.9005	G	T	0.0295916	0.00532317	3.1e-08	490469	0.0104491	0.0161016
rs563763	0.000107688	52.8229	C	T	-0.0188902	0.00259911	9.9e-13	490469	0.0030834	0.00750711	0.68	36041	rs56268858	6.97971e-05	34.2356	T	C	-0.0156905	0.00268162	2.8e-09	490469	0.0142041	0.00789838	0.072	36041	rs55721826	9.08363e-05	44.5521	A	G	-0.0263221	0.00394335	4.7e-12	490469	0.00705914	0.0131166	0.59	36041	rs578666	6.82238e-05	33.4614	G	A	0.0123616	0.00213691	1e-09	490469	0.00387081	0.00655045
rs569550	0.000306216	150.235	T	G	-0.0258283	0.00210722	5.1e-36	490469	-0.0176407	0.006047	0.0035	36041	rs56358311	0.000156669	76.8528	A	G	-0.0203612	0.00232259	3.6e-19	490469	0.0148973	0.00687574	0.03	36041	rs55833772	8.1902e-05	40.1702	A	G	-0.0208867	0.00329533	8.6e-11	490469	0.00603389	0.0112003	0.59	36041	rs59851826	9.60844e-05	47.1261	A	G	-0.0155159	0.00226008	2.7e-12	490469	-0.014886	0.00693598
rs57045702	6.30024e-05	30.9026	G	T	0.0295916	0.00532317	3.1e-08	490469	0.0117627	0.0150631	0.43	36041	rs56370446	0.000144963	71.1097	A	G	0.02855	0.00338564	3.1e-18	490469	-0.00265618	0.00993914	0.79	36041	rs56095181	8.41489e-05	41.2722	G	A	-0.0175334	0.00272909	3.9e-10	490469	0.00495603	0.00924659	0.59	36041	rs6026729	0.000542986	266.316	C	T	-0.0541597	0.00331786	2.1e-59	490469	-0.00263086	0.0102545
rs578666	6.82238e-05	33.4638	G	A	0.0123616	0.00213691	1e-09	490469	0.00145951	0.00612867	0.81	36041	rs563763	0.000107688	52.8229	C	T	-0.0188902	0.00259911	9.9e-13	490469	-0.000359848	0.00774278	0.96	36041	rs56268858	6.97971e-05	34.2331	T	C	-0.0156905	0.00268162	2.8e-09	490469	-0.00302168	0.0089896	0.74	36041	rs604723	0.000767265	376.318	T	C	-0.0447343	0.00230513	5e-85	490469	-0.00177665	0.00705454
rs59851826	9.60844e-05	47.1308	A	G	-0.0155159	0.00226008	2.7e-12	490469	-0.0109279	0.00648592	0.092	36041	rs569550	0.000306216	150.235	T	G	-0.0258283	0.00210722	5.1e-36	490469	-0.0147173	0.0062388	0.018	36041	rs56358311	0.000156669	76.8406	A	G	-0.0203612	0.00232259	3.6e-19	490469	-0.0176015	0.007821	0.024	36041	rs6090907	0.000173708	85.1977	G	A	0.0266113	0.00288279	2e-20	490469	-0.00253992	0.00885663
rs6026729	0.000542986	266.462	C	T	-0.0541597	0.00331786	2.1e-59	490469	-0.00162537	0.00959893	0.87	36041	rs57045702	6.30024e-05	30.9026	G	T	0.0295916	0.00532317	3.1e-08	490469	0.0116586	0.0155449	0.45	36041	rs56370446	0.000144963	71.0993	A	G	0.02855	0.00338564	3.1e-18	490469	0.00538023	0.0113216	0.63	36041	rs6108168	0.000163791	80.334	C	A	0.0211128	0.00235537	2.6e-20	490469	0.0029776	0.00723487
rs604723	0.000767265	376.607	T	C	-0.0447343	0.00230513	5e-85	490469	0.00199948	0.0066003	0.76	36041	rs578666	6.82238e-05	33.4638	G	A	0.0123616	0.00213691	1e-09	490469	0.000256873	0.00632306	0.97	36041	rs563763	0.000107688	52.8171	C	T	-0.0188902	0.00259911	9.9e-13	490469	0.00379884	0.00881819	0.67	36041	rs61148001	0.000122912	60.284	C	T	0.0196605	0.00253201	7.4e-15	490469	0.000162283	0.00769475
rs6090907	0.000173708	85.2127	G	A	0.0266113	0.00288279	2e-20	490469	-0.00293477	0.00829044	0.72	36041	rs58854324	9.00093e-05	44.1506	T	C	-0.0187308	0.00281895	1.9e-11	490469	0.026447	0.00830807	0.0015	36041	rs569550	0.000306216	150.188	T	G	-0.0258283	0.00210722	5.1e-36	490469	0.00682544	0.0071007	0.34	36041	rs61564121	6.96663e-05	34.169	G	A	-0.0226728	0.00387858	1.8e-09	490469	-0.0126253	0.0119319
rs6108168	0.000163791	80.3474	C	A	0.0211128	0.00235537	2.6e-20	490469	-0.00121306	0.00677236	0.86	36041	rs59851826	9.60844e-05	47.1308	A	G	-0.0155159	0.00226008	2.7e-12	490469	-0.0038713	0.00668778	0.56	36041	rs57045702	6.30024e-05	30.9005	G	T	0.0295916	0.00532317	3.1e-08	490469	-0.00432357	0.0176985	0.81	36041	rs61776678	7.06063e-05	34.63	G	A	0.0122028	0.00207356	1.6e-09	490469	0.0133162	0.00638036
rs61148001	0.000122912	60.2916	C	T	0.0196605	0.00253201	7.4e-15	490469	-0.00170286	0.00720238	0.81	36041	rs6026729	0.000542986	266.462	C	T	-0.0541597	0.00331786	2.1e-59	490469	0.000856771	0.00990351	0.93	36041	rs578666	6.82238e-05	33.4614	G	A	0.0123616	0.00213691	1e-09	490469	0.000973847	0.0071966	0.89	36041	rs61911502	0.000127003	62.2908	A	G	-0.0249089	0.00315583	4.5e-15	490469	0.00677742	0.00981647
rs61564121	6.96663e-05	34.1714	G	A	-0.0226728	0.00387858	1.8e-09	490469	-0.0173872	0.0111691	0.12	36041	rs604723	0.000767265	376.607	T	C	-0.0447343	0.00230513	5e-85	490469	0.00750367	0.00680966	0.27	36041	rs58854324	9.00093e-05	44.1465	T	C	-0.0187308	0.00281895	1.9e-11	490469	-0.00630298	0.00945903	0.51	36041	rs61948063	9.5823e-05	46.9979	A	G	-0.0216612	0.00315952	2.1e-11	490469	-0.00942463	0.00978182
rs61776678	7.06063e-05	34.6325	G	A	0.0122028	0.00207356	1.6e-09	490469	0.0142966	0.00596141	0.016	36041	rs6090907	0.000173708	85.2127	G	A	0.0266113	0.00288279	2e-20	490469	-0.000974383	0.0085535	0.91	36041	rs59851826	9.60844e-05	47.1261	A	G	-0.0155159	0.00226008	2.7e-12	490469	-0.00615588	0.00761366	0.42	36041	rs62052380	7.28643e-05	35.7375	C	T	-0.0187394	0.00313456	4.9e-09	490469	0.0135976	0.00964262
rs61911502	0.000127003	62.2989	A	G	-0.0249089	0.00315583	4.5e-15	490469	0.00442742	0.00918439	0.63	36041	rs6108168	0.000163791	80.3474	C	A	0.0211128	0.00235537	2.6e-20	490469	-0.00476713	0.00698726	0.5	36041	rs6026729	0.000542986	266.316	C	T	-0.0541597	0.00331786	2.1e-59	490469	-0.00444032	0.0112655	0.69	36041	rs62068251	5.72614e-05	28.0848	C	T	-0.0113961	0.00215034	2.6e-08	490469	4.13e-05	0.00658443
rs61948063	9.5823e-05	47.0025	A	G	-0.0216612	0.00315952	2.1e-11	490469	-0.0074577	0.00915623	0.42	36041	rs61148001	0.000122912	60.2916	C	T	0.0196605	0.00253201	7.4e-15	490469	-0.00219706	0.00742921	0.77	36041	rs604723	0.000767265	376.318	T	C	-0.0447343	0.00230513	5e-85	490469	-0.0126106	0.00775042	0.1	36041	rs62155750	0.000187276	91.8526	A	G	-0.0213128	0.00222358	4.1e-22	490469	0.00964092	0.00686083
rs62052380	7.28643e-05	35.7402	C	T	-0.0187394	0.00313456	4.9e-09	490469	0.00977719	0.0090217	0.28	36041	rs61564121	6.96663e-05	34.1714	G	A	-0.0226728	0.00387858	1.8e-09	490469	-0.0184891	0.0115235	0.11	36041	rs6090907	0.000173708	85.1977	G	A	0.0266113	0.00288279	2e-20	490469	-0.00101135	0.00972982	0.92	36041	rs62217514	9.2166e-05	45.2043	C	T	-0.0159381	0.00237042	8.3e-12	490469	-0.00739216	0.0072097
rs62068251	5.72614e-05	28.0864	C	T	-0.0113961	0.00215034	2.6e-08	490469	0.00282519	0.00616274	0.65	36041	rs61776678	7.06063e-05	34.6325	G	A	0.0122028	0.00207356	1.6e-09	490469	0.0124829	0.00614848	0.042	36041	rs6108168	0.000163791	80.334	C	A	0.0211128	0.00235537	2.6e-20	490469	0.00781446	0.00794818	0.33	36041	rs62405371	5.99199e-05	29.3887	G	T	0.0111569	0.00205797	3.5e-09	490469	-0.000232196	0.00629983
rs62155750	0.000187276	91.87	A	G	-0.0213128	0.00222358	4.1e-22	490469	0.0181335	0.00641401	0.0047	36041	rs61911502	0.000127003	62.2989	A	G	-0.0249089	0.00315583	4.5e-15	490469	0.000659464	0.0094757	0.94	36041	rs61148001	0.000122912	60.284	C	T	0.0196605	0.00253201	7.4e-15	490469	0.00134845	0.00845055	0.87	36041	rs62413546	8.09087e-05	39.683	C	T	0.0238574	0.00378706	2.4e-10	490469	0.0245725	0.0116139
rs62217514	9.2166e-05	45.2086	C	T	-0.0159381	0.00237042	8.3e-12	490469	-0.0131559	0.0067499	0.051	36041	rs61948063	9.5823e-05	47.0025	A	G	-0.0216612	0.00315952	2.1e-11	490469	-0.00134922	0.00944805	0.89	36041	rs61564121	6.96663e-05	34.169	G	A	-0.0226728	0.00387858	1.8e-09	490469	0.012113	0.0131083	0.36	36041	rs6271	0.000274225	134.498	C	T	0.0453642	0.00391106	4.4e-32	490469	-0.0263996	0.0120689
rs62405371	5.99199e-05	29.3905	G	T	0.0111569	0.00205797	3.5e-09	490469	-0.00418418	0.00589105	0.48	36041	rs62052380	7.28643e-05	35.7402	C	T	-0.0187394	0.00313456	4.9e-09	490469	0.00506331	0.00930939	0.59	36041	rs61776678	7.06063e-05	34.63	G	A	0.0122028	0.00207356	1.6e-09	490469	-0.0061999	0.00700647	0.38	36041	rs6442105	0.000286336	140.438	A	G	-0.0257235	0.00217032	2.2e-31	490469	0.00530174	0.00665834
rs62413546	8.09087e-05	39.6863	C	T	0.0238574	0.00378706	2.4e-10	490469	0.0279977	0.0108697	0.01	36041	rs62068251	5.72614e-05	28.0864	C	T	-0.0113961	0.00215034	2.6e-08	490469	0.00495423	0.00635754	0.44	36041	rs61911502	0.000127003	62.2908	A	G	-0.0249089	0.00315583	4.5e-15	490469	0.00389926	0.0107848	0.72	36041	rs6487076	0.000131989	64.7362	A	G	0.0197631	0.00245613	1.1e-15	490469	-0.0278206	0.00752968
rs6271	0.000274225	134.535	C	T	0.0453642	0.00391106	4.4e-32	490469	-0.0186593	0.0112938	0.098	36041	rs62155750	0.000187276	91.87	A	G	-0.0213128	0.00222358	4.1e-22	490469	0.022952	0.00661536	0.00052	36041	rs61948063	9.5823e-05	46.9979	A	G	-0.0216612	0.00315952	2.1e-11	490469	-0.00660902	0.0107475	0.54	36041	rs6499520	8.17701e-05	40.1054	C	T	0.0172675	0.00272652	1.1e-10	490469	-0.0147729	0.0083499
rs6442105	0.000286336	140.479	A	G	-0.0257235	0.00217032	2.2e-31	490469	0.0101575	0.00622416	0.1	36041	rs62217514	9.2166e-05	45.2086	C	T	-0.0159381	0.00237042	8.3e-12	490469	-0.01605	0.00696143	0.021	36041	rs62052380	7.28643e-05	35.7375	C	T	-0.0187394	0.00313456	4.9e-09	490469	0.00413162	0.0105956	0.7	36041	rs6512159	6.61043e-05	32.4219	G	A	0.0119129	0.0020921	2.5e-08	490469	0.000952476	0.00643373
rs6487076	0.000131989	64.7449	A	G	0.0197631	0.00245613	1.1e-15	490469	-0.0224324	0.0070425	0.0014	36041	rs62405371	5.99199e-05	29.3905	G	T	0.0111569	0.00205797	3.5e-09	490469	-0.00569442	0.0060744	0.35	36041	rs62068251	5.72614e-05	28.0848	C	T	-0.0113961	0.00215034	2.6e-08	490469	-0.00576727	0.0072333	0.43	36041	rs656533	0.000111636	54.7538	G	A	0.0262466	0.00354683	7.7e-15	490469	-0.00994745	0.0109396
rs6499520	8.17701e-05	40.1088	C	T	0.0172675	0.00272652	1.1e-10	490469	-0.00870733	0.00781222	0.27	36041	rs62413546	8.09087e-05	39.6863	C	T	0.0238574	0.00378706	2.4e-10	490469	0.0272521	0.0112213	0.015	36041	rs62155750	0.000187276	91.8526	A	G	-0.0213128	0.00222358	4.1e-22	490469	-0.021838	0.00753419	0.0037	36041	rs66487676	0.00016444	80.6523	G	T	0.0186044	0.00207143	4.5e-19	490469	0.00489839	0.0063426
rs6512159	6.61043e-05	32.4241	G	A	0.0119129	0.0020921	2.5e-08	490469	-0.00647974	0.00601902	0.28	36041	rs6271	0.000274225	134.535	C	T	0.0453642	0.00391106	4.4e-32	490469	-0.0089926	0.0116501	0.44	36041	rs62217514	9.2166e-05	45.2043	C	T	-0.0159381	0.00237042	8.3e-12	490469	0.0144511	0.00791636	0.068	36041	rs66563455	0.000115626	56.7104	T	C	0.0201907	0.00268098	1.6e-13	490469	0.00179711	0.00816473
rs656533	0.000111636	54.76	G	A	0.0262466	0.00354683	7.7e-15	490469	-0.00879843	0.0102399	0.39	36041	rs6442105	0.000286336	140.479	A	G	-0.0257235	0.00217032	2.2e-31	490469	0.0130274	0.00642071	0.042	36041	rs62405371	5.99199e-05	29.3887	G	T	0.0111569	0.00205797	3.5e-09	490469	0.00504845	0.00691536	0.47	36041	rs66682451	0.000110325	54.1105	A	G	0.016857	0.00229147	4.8e-14	490469	-0.00512557	0.00701969
rs66487676	0.00016444	80.6657	G	T	0.0186044	0.00207143	4.5e-19	490469	0.00122426	0.00593419	0.84	36041	rs6487076	0.000131989	64.7449	A	G	0.0197631	0.00245613	1.1e-15	490469	-0.0126965	0.00726784	0.081	36041	rs62413546	8.09087e-05	39.683	C	T	0.0238574	0.00378706	2.4e-10	490469	-0.0170388	0.0127719	0.18	36041	rs66887589	0.000147664	72.424	T	C	-0.0174782	0.00205363	1.6e-18	490469	0.0122902	0.00630131
rs66563455	0.000115626	56.7171	T	C	0.0201907	0.00268098	1.6e-13	490469	0.00125795	0.00764229	0.87	36041	rs6499520	8.17701e-05	40.1088	C	T	0.0172675	0.00272652	1.1e-10	490469	-0.00215674	0.00806134	0.79	36041	rs6271	0.000274225	134.498	C	T	0.0453642	0.00391106	4.4e-32	490469	-0.00538195	0.0132554	0.68	36041	rs6691941	6.61083e-05	32.4239	G	A	-0.0135418	0.00237809	5e-09	490469	0.0117888	0.00733792
rs66682451	0.000110325	54.1166	A	G	0.016857	0.00229147	4.8e-14	490469	-0.00168137	0.00656769	0.8	36041	rs6512159	6.61043e-05	32.4241	G	A	0.0119129	0.0020921	2.5e-08	490469	-0.0117987	0.00620727	0.057	36041	rs6442105	0.000286336	140.438	A	G	-0.0257235	0.00217032	2.2e-31	490469	-0.0133679	0.00731379	0.068	36041	rs6703504	0.000111013	54.4481	C	T	-0.0170182	0.0023062	3.4e-14	490469	0.00669279	0.0071111
rs66887589	0.000147664	72.4348	T	C	-0.0174782	0.00205363	1.6e-18	490469	0.0136009	0.00589492	0.021	36041	rs656533	0.000111636	54.76	G	A	0.0262466	0.00354683	7.7e-15	490469	-0.00606457	0.0105663	0.57	36041	rs6487076	0.000131989	64.7362	A	G	0.0197631	0.00245613	1.1e-15	490469	-0.00461852	0.00827555	0.58	36041	rs6737318	6.44485e-05	31.6098	A	G	0.0138873	0.00246997	5.4e-09	490469	-0.00683188	0.00758017
rs6691941	6.61083e-05	32.4261	G	A	-0.0135418	0.00237809	5e-09	490469	0.0109899	0.0068561	0.11	36041	rs66487676	0.00016444	80.6657	G	T	0.0186044	0.00207143	4.5e-19	490469	-0.00164052	0.00612342	0.79	36041	rs6499520	8.17701e-05	40.1054	C	T	0.0172675	0.00272652	1.1e-10	490469	-0.00541284	0.00917508	0.56	36041	rs6746169	6.64789e-05	32.6057	C	T	-0.0149824	0.00262373	1.3e-08	490469	0.0161993	0.00813613
rs6703504	0.000111013	54.4542	C	T	-0.0170182	0.0023062	3.4e-14	490469	0.00449569	0.00664418	0.5	36041	rs66563455	0.000115626	56.7171	T	C	0.0201907	0.00268098	1.6e-13	490469	-0.00144025	0.00788297	0.86	36041	rs6512159	6.61043e-05	32.4219	G	A	0.0119129	0.0020921	2.5e-08	490469	0.0149834	0.00706387	0.034	36041	rs6766086	7.91018e-05	38.7968	A	G	-0.0175234	0.00281321	3.1e-10	490469	-0.00385076	0.00861929
rs6737318	6.44485e-05	31.6119	A	G	0.0138873	0.00246997	5.4e-09	490469	-0.00222489	0.0070865	0.75	36041	rs66682451	0.000110325	54.1166	A	G	0.016857	0.00229147	4.8e-14	490469	0.000719041	0.00677601	0.92	36041	rs656533	0.000111636	54.7538	G	A	0.0262466	0.00354683	7.7e-15	490469	0.000199871	0.0120195	0.99	36041	rs6773766	6.90154e-05	33.8497	A	G	-0.012823	0.00220392	1.8e-08	490469	0.00577904	0.00674829
rs6746169	6.64789e-05	32.6079	C	T	-0.0149824	0.00262373	1.3e-08	490469	0.00934351	0.00760626	0.22	36041	rs66887589	0.000147664	72.4348	T	C	-0.0174782	0.00205363	1.6e-18	490469	0.0141179	0.00608347	0.02	36041	rs66487676	0.00016444	80.6523	G	T	0.0186044	0.00207143	4.5e-19	490469	0.004632	0.00696942	0.51	36041	rs6795735	8.93533e-05	43.8248	C	T	0.0137866	0.00208246	6.9e-12	490469	-0.00384979	0.00639218
rs6766086	7.91018e-05	38.7999	A	G	-0.0175234	0.00281321	3.1e-10	490469	-0.0146895	0.00805724	0.068	36041	rs6691941	6.61083e-05	32.4261	G	A	-0.0135418	0.00237809	5e-09	490469	0.00767564	0.00707125	0.28	36041	rs66563455	0.000115626	56.7104	T	C	0.0201907	0.00268098	1.6e-13	490469	0.00330766	0.0089667	0.71	36041	rs6807533	9.37247e-05	45.9688	G	A	-0.0266918	0.00393663	2.7e-12	490469	-0.00485873	0.0119432
rs6773766	6.90154e-05	33.8521	A	G	-0.012823	0.00220392	1.8e-08	490469	-0.00512117	0.00630824	0.42	36041	rs6703504	0.000111013	54.4542	C	T	-0.0170182	0.0023062	3.4e-14	490469	0.00166451	0.00685267	0.81	36041	rs66682451	0.000110325	54.1105	A	G	0.016857	0.00229147	4.8e-14	490469	-0.00233942	0.00771212	0.76	36041	rs6815273	0.00010079	49.4342	G	A	0.0146916	0.00208945	1.8e-13	490469	-0.00380858	0.00639519
rs6795735	8.93533e-05	43.8288	C	T	0.0137866	0.00208246	6.9e-12	490469	-0.0072516	0.00597536	0.22	36041	rs6737318	6.44485e-05	31.6119	A	G	0.0138873	0.00246997	5.4e-09	490469	0.00330732	0.00730897	0.65	36041	rs66887589	0.000147664	72.424	T	C	-0.0174782	0.00205363	1.6e-18	490469	-0.00981181	0.00692624	0.16	36041	rs6819003	8.23508e-05	40.3903	G	A	0.0131579	0.00207028	3.5e-11	490469	0.00675611	0.00636941
rs6807533	9.37247e-05	45.9732	G	A	-0.0266918	0.00393663	2.7e-12	490469	-0.000768909	0.0111644	0.95	36041	rs6746169	6.64789e-05	32.6079	C	T	-0.0149824	0.00262373	1.3e-08	490469	0.00133981	0.00784504	0.86	36041	rs6691941	6.61083e-05	32.4239	G	A	-0.0135418	0.00237809	5e-09	490469	-0.00107873	0.008058	0.89	36041	rs682681	0.000138072	67.7195	T	C	-0.0181637	0.00220707	4.6e-16	490469	-0.00621363	0.00677451
rs6815273	0.00010079	49.4393	G	A	0.0146916	0.00208945	1.8e-13	490469	-0.0041829	0.00598275	0.48	36041	rs6766086	7.91018e-05	38.7999	A	G	-0.0175234	0.00281321	3.1e-10	490469	-0.0235833	0.00831167	0.0045	36041	rs6703504	0.000111013	54.4481	C	T	-0.0170182	0.0023062	3.4e-14	490469	0.00209315	0.00780892	0.79	36041	rs6838416	6.14565e-05	30.1423	G	A	0.0121465	0.00221232	1.5e-08	490469	-0.000125263	0.00678474
rs6819003	8.23508e-05	40.3937	G	A	0.0131579	0.00207028	3.5e-11	490469	0.00619072	0.00595862	0.3	36041	rs6773766	6.90154e-05	33.8521	A	G	-0.012823	0.00220392	1.8e-08	490469	-0.013119	0.00650744	0.044	36041	rs6737318	6.44485e-05	31.6098	A	G	0.0138873	0.00246997	5.4e-09	490469	-0.0102637	0.00832413	0.22	36041	rs6884141	5.71101e-05	28.0105	G	A	-0.0120514	0.002277	3.9e-08	490469	0.00310244	0.0070002
rs682681	0.000138072	67.729	T	C	-0.0181637	0.00220707	4.6e-16	490469	-0.00136908	0.00634125	0.83	36041	rs6795735	8.93533e-05	43.8288	C	T	0.0137866	0.00208246	6.9e-12	490469	-0.00944646	0.00616405	0.13	36041	rs6746169	6.64789e-05	32.6057	C	T	-0.0149824	0.00262373	1.3e-08	490469	0.00851467	0.00893466	0.34	36041	rs6904400	7.14332e-05	35.0356	G	A	-0.0124862	0.0021094	2.5e-09	490469	-0.00159516	0.00651018
rs6838416	6.14565e-05	30.1443	G	A	0.0121465	0.00221232	1.5e-08	490469	0.0109781	0.00634717	0.084	36041	rs6807533	9.37247e-05	45.9732	G	A	-0.0266918	0.00393663	2.7e-12	490469	0.00378998	0.011517	0.74	36041	rs6766086	7.91018e-05	38.7968	A	G	-0.0175234	0.00281321	3.1e-10	490469	0.0276661	0.00946777	0.0035	36041	rs690951	7.52643e-05	36.9146	C	A	0.0204912	0.00337249	8.1e-10	490469	0.0147966	0.0101982
rs6884141	5.71101e-05	28.0122	G	A	-0.0120514	0.002277	3.9e-08	490469	0.00357031	0.00654597	0.59	36041	rs6815273	0.00010079	49.4393	G	A	0.0146916	0.00208945	1.8e-13	490469	-0.00372692	0.0061741	0.55	36041	rs6773766	6.90154e-05	33.8497	A	G	-0.012823	0.00220392	1.8e-08	490469	0.0193745	0.00741259	0.009	36041	rs6923947	0.000492447	241.529	G	A	-0.0320303	0.00206048	2.4e-55	490469	-0.0187112	0.0063175
rs6904400	7.14332e-05	35.0381	G	A	-0.0124862	0.0021094	2.5e-09	490469	-0.00127877	0.00609301	0.83	36041	rs6819003	8.23508e-05	40.3937	G	A	0.0131579	0.00207028	3.5e-11	490469	0.00525586	0.00614921	0.39	36041	rs6795735	8.93533e-05	43.8248	C	T	0.0137866	0.00208246	6.9e-12	490469	0.00976741	0.00702143	0.16	36041	rs693974	0.000244933	120.131	C	T	0.0230003	0.00209822	1.2e-28	490469	-0.00463771	0.00642833
rs690951	7.52643e-05	36.9174	C	A	0.0204912	0.00337249	8.1e-10	490469	0.00575891	0.00954505	0.55	36041	rs682681	0.000138072	67.729	T	C	-0.0181637	0.00220707	4.6e-16	490469	0.00494897	0.00654335	0.45	36041	rs6807533	9.37247e-05	45.9688	G	A	-0.0266918	0.00393663	2.7e-12	490469	-0.00703679	0.0131189	0.59	36041	rs6959688	7.58111e-05	37.1828	A	G	-0.0127551	0.00209168	1.4e-09	490469	0.00964981	0.00643973
rs6923947	0.000492447	241.648	G	A	-0.0320303	0.00206048	2.4e-55	490469	-0.0153481	0.00591268	0.0094	36041	rs6838416	6.14565e-05	30.1443	G	A	0.0121465	0.00221232	1.5e-08	490469	0.0199173	0.00655018	0.0024	36041	rs6815273	0.00010079	49.4342	G	A	0.0146916	0.00208945	1.8e-13	490469	0.00162317	0.00702944	0.82	36041	rs7010238	5.82043e-05	28.5472	C	T	0.0110169	0.00206188	4.8e-08	490469	-0.00114875	0.00633185
rs693974	0.000244933	120.161	C	T	0.0230003	0.00209822	1.2e-28	490469	-2.83e-05	0.00601738	1	36041	rs6884141	5.71101e-05	28.0122	G	A	-0.0120514	0.002277	3.9e-08	490469	0.00237484	0.0067497	0.72	36041	rs6819003	8.23508e-05	40.3903	G	A	0.0131579	0.00207028	3.5e-11	490469	-0.00230225	0.00700109	0.74	36041	rs7032228	0.00011527	56.5361	T	C	-0.0216543	0.00287975	3.5e-14	490469	0.000525222	0.00882751
rs6959688	7.58111e-05	37.1857	A	G	-0.0127551	0.00209168	1.4e-09	490469	0.00948931	0.00602221	0.12	36041	rs6904400	7.14332e-05	35.0381	G	A	-0.0124862	0.0021094	2.5e-09	490469	-0.000556807	0.00629013	0.93	36041	rs682681	0.000138072	67.7195	T	C	-0.0181637	0.00220707	4.6e-16	490469	-0.0115534	0.00744331	0.12	36041	rs7095766	6.56171e-05	32.183	T	C	-0.0127983	0.00225592	2.2e-08	490469	-0.00152402	0.00691176
rs7010238	5.82043e-05	28.549	C	T	0.0110169	0.00206188	4.8e-08	490469	0.00312338	0.00592241	0.6	36041	rs6905288	0.00016298	79.9493	G	A	-0.0184785	0.00206661	5.7e-20	490469	0.0228144	0.00613577	0.0002	36041	rs6838416	6.14565e-05	30.1423	G	A	0.0121465	0.00221232	1.5e-08	490469	-0.0249397	0.00745762	0.00083	36041	rs7107356	0.000374678	183.767	A	G	-0.0278603	0.0020548	1.7e-42	490469	-0.0121963	0.00628038
rs7032228	0.00011527	56.5428	T	C	-0.0216543	0.00287975	3.5e-14	490469	0.00103515	0.00826057	0.9	36041	rs690951	7.52643e-05	36.9174	C	A	0.0204912	0.00337249	8.1e-10	490469	-0.000892975	0.00984678	0.93	36041	rs6884141	5.71101e-05	28.0105	G	A	-0.0120514	0.002277	3.9e-08	490469	-0.000172499	0.00768415	0.98	36041	rs7115331	8.31251e-05	40.7701	T	G	-0.0144273	0.00225941	7.1e-11	490469	-0.0113741	0.00695971
rs7095766	6.56171e-05	32.1851	T	C	-0.0127983	0.00225592	2.2e-08	490469	-0.00192072	0.00646579	0.77	36041	rs6923947	0.000492447	241.648	G	A	-0.0320303	0.00206048	2.4e-55	490469	-0.0082028	0.00610396	0.18	36041	rs6904400	7.14332e-05	35.0356	G	A	-0.0124862	0.0021094	2.5e-09	490469	-0.000729398	0.00715929	0.92	36041	rs7116997	7.61505e-05	37.3492	T	C	0.0126051	0.00206247	5.4e-10	490469	0.00690565	0.00632948
rs7107356	0.000374678	183.836	A	G	-0.0278603	0.0020548	1.7e-42	490469	-0.011926	0.00587599	0.042	36041	rs693974	0.000244933	120.161	C	T	0.0230003	0.00209822	1.2e-28	490469	0.00394773	0.00620832	0.52	36041	rs6905288	0.00016298	79.9361	G	A	-0.0184785	0.00206661	5.7e-20	490469	-0.00758535	0.00698361	0.28	36041	rs7155504	9.50506e-05	46.6191	T	C	0.0247893	0.00363045	3.2e-12	490469	-0.0320405	0.0111774
rs7115331	8.31251e-05	40.7735	T	G	-0.0144273	0.00225941	7.1e-11	490469	-0.00406041	0.00651157	0.53	36041	rs6959688	7.58111e-05	37.1857	A	G	-0.0127551	0.00209168	1.4e-09	490469	0.00696075	0.00621201	0.26	36041	rs690951	7.52643e-05	36.9146	C	A	0.0204912	0.00337249	8.1e-10	490469	0.00797604	0.0112032	0.48	36041	rs7205795	7.19161e-05	35.2724	G	A	0.0128857	0.00216957	2.6e-09	490469	0.00297384	0.00660005
rs7116997	7.61505e-05	37.3521	T	C	0.0126051	0.00206247	5.4e-10	490469	-0.00425346	0.00592193	0.47	36041	rs7010238	5.82043e-05	28.549	C	T	0.0110169	0.00206188	4.8e-08	490469	0.00636867	0.00610544	0.3	36041	rs6923947	0.000492447	241.529	G	A	-0.0320303	0.00206048	2.4e-55	490469	-0.00341504	0.0069474	0.62	36041	rs7225521	9.52526e-05	46.7182	A	G	-0.014107	0.00206381	2.7e-12	490469	-0.00240606	0.00631595
rs7155504	9.50506e-05	46.6236	T	C	0.0247893	0.00363045	3.2e-12	490469	-0.0308699	0.0104621	0.0032	36041	rs7032228	0.00011527	56.5428	T	C	-0.0216543	0.00287975	3.5e-14	490469	0.00148394	0.00852117	0.86	36041	rs693974	0.000244933	120.131	C	T	0.0230003	0.00209822	1.2e-28	490469	-0.00813288	0.00706212	0.25	36041	rs72654647	0.000179262	87.922	G	A	-0.0222198	0.00236947	3.6e-22	490469	0.0073152	0.00727087
rs7205795	7.19161e-05	35.275	G	A	0.0128857	0.00216957	2.6e-09	490469	0.00560916	0.00617505	0.36	36041	rs7095766	6.56171e-05	32.1851	T	C	-0.0127983	0.00225592	2.2e-08	490469	-0.00113228	0.00666654	0.87	36041	rs6959688	7.58111e-05	37.1828	A	G	-0.0127551	0.00209168	1.4e-09	490469	-0.00184486	0.00707302	0.79	36041	rs72683923	0.000152108	74.6037	T	C	0.0638346	0.00738995	9.3e-19	490469	-0.00368506	0.0226813
rs7225521	9.52526e-05	46.7227	A	G	-0.014107	0.00206381	2.7e-12	490469	-0.000585566	0.00591145	0.92	36041	rs7107356	0.000374678	183.836	A	G	-0.0278603	0.0020548	1.7e-42	490469	-0.0086383	0.00606236	0.15	36041	rs7010238	5.82043e-05	28.5472	C	T	0.0110169	0.00206188	4.8e-08	490469	-0.00794836	0.00694856	0.25	36041	rs72688070	9.83795e-05	48.2518	C	T	0.019125	0.0027531	5.5e-12	490469	0.00658588	0.00837111
rs72654647	0.000179262	87.9379	G	A	-0.0222198	0.00236947	3.6e-22	490469	0.0161308	0.00679346	0.018	36041	rs7115331	8.31251e-05	40.7735	T	G	-0.0144273	0.00225941	7.1e-11	490469	0.00368042	0.00671811	0.58	36041	rs7032228	0.00011527	56.5361	T	C	-0.0216543	0.00287975	3.5e-14	490469	-0.00187491	0.00969538	0.85	36041	rs72695404	9.54242e-05	46.8023	C	T	0.0322814	0.00471842	4.3e-13	490469	0.00288399	0.0145094
rs72683923	0.000152108	74.6152	T	C	0.0638346	0.00738995	9.3e-19	490469	0.00391248	0.0212298	0.85	36041	rs7116997	7.61505e-05	37.3521	T	C	0.0126051	0.00206247	5.4e-10	490469	-0.0138253	0.00610976	0.024	36041	rs7095766	6.56171e-05	32.183	T	C	-0.0127983	0.00225592	2.2e-08	490469	0.0016421	0.00758775	0.83	36041	rs7270523	6.26706e-05	30.7378	G	A	-0.0174156	0.00314114	2.9e-08	490469	-0.0106579	0.00959762
rs72688070	9.83795e-05	48.2566	C	T	0.019125	0.0027531	5.5e-12	490469	-0.00134997	0.0078298	0.86	36041	rs7155504	9.50506e-05	46.6236	T	C	0.0247893	0.00363045	3.2e-12	490469	-0.0231513	0.0107966	0.032	36041	rs7107356	0.000374678	183.767	A	G	-0.0278603	0.0020548	1.7e-42	490469	0.00134251	0.00689989	0.85	36041	rs727477	6.72899e-05	33.0034	T	G	0.0130297	0.00226798	6.1e-09	490469	0.0055718	0.00691091
rs72695404	9.54242e-05	46.8069	C	T	0.0322814	0.00471842	4.3e-13	490469	0.0209181	0.0135712	0.12	36041	rs7205795	7.19161e-05	35.275	G	A	0.0128857	0.00216957	2.6e-09	490469	0.00882981	0.00637196	0.17	36041	rs7115331	8.31251e-05	40.7701	T	G	-0.0144273	0.00225941	7.1e-11	490469	-0.0126608	0.00764623	0.098	36041	rs72830777	6.88013e-05	33.7447	C	T	-0.0187259	0.00322347	1.1e-08	490469	0.0111393	0.00994241
rs7270523	6.26706e-05	30.7398	G	A	-0.0174156	0.00314114	2.9e-08	490469	-0.0135378	0.00898407	0.13	36041	rs7225521	9.52526e-05	46.7227	A	G	-0.014107	0.00206381	2.7e-12	490469	0.00245324	0.00609832	0.69	36041	rs7116997	7.61505e-05	37.3492	T	C	0.0126051	0.00206247	5.4e-10	490469	0.0217038	0.00695383	0.0018	36041	rs72831343	0.000643176	315.456	T	G	0.0515109	0.00289927	6.6e-70	490469	-0.00721616	0.0089851
rs727477	6.72899e-05	33.0057	T	G	0.0130297	0.00226798	6.1e-09	490469	0.00386114	0.00646082	0.55	36041	rs72654647	0.000179262	87.9379	G	A	-0.0222198	0.00236947	3.6e-22	490469	0.0211923	0.00700663	0.0025	36041	rs7155504	9.50506e-05	46.6191	T	C	0.0247893	0.00363045	3.2e-12	490469	0.00615529	0.0122838	0.62	36041	rs72838866	0.000147088	72.1415	A	G	-0.0263927	0.00310712	3.3e-18	490469	0.00574398	0.00930452
rs72830777	6.88013e-05	33.7471	C	T	-0.0187259	0.00322347	1.1e-08	490469	0.0102277	0.0093009	0.27	36041	rs72683923	0.000152108	74.6152	T	C	0.0638346	0.00738995	9.3e-19	490469	0.00609796	0.0219086	0.78	36041	rs7205795	7.19161e-05	35.2724	G	A	0.0128857	0.00216957	2.6e-09	490469	-0.00934366	0.0072523	0.2	36041	rs72842207	0.000149044	73.101	C	T	0.0212569	0.00248602	4.2e-19	490469	0.0136683	0.00765622
rs72831343	0.000643176	315.66	T	G	0.0515109	0.00289927	6.6e-70	490469	-0.0122622	0.00840536	0.14	36041	rs72688070	9.83795e-05	48.2566	C	T	0.019125	0.0027531	5.5e-12	490469	-0.011036	0.00807177	0.17	36041	rs7225521	9.52526e-05	46.7182	A	G	-0.014107	0.00206381	2.7e-12	490469	-0.00557527	0.00693836	0.42	36041	rs72936986	7.50486e-05	36.8088	A	C	0.0138156	0.00227707	3.6e-09	490469	-0.0113058	0.00708044
rs72838866	0.000147088	72.1522	A	G	-0.0263927	0.00310712	3.3e-18	490469	0.00662404	0.00870829	0.45	36041	rs72695404	9.54242e-05	46.8069	C	T	0.0322814	0.00471842	4.3e-13	490469	0.0335718	0.0139906	0.016	36041	rs72654647	0.000179262	87.922	G	A	-0.0222198	0.00236947	3.6e-22	490469	-0.0209736	0.00798437	0.0086	36041	rs72988615	0.000203572	99.8454	G	T	0.0277942	0.00278128	1.6e-23	490469	-0.00161311	0.00858824
rs72936986	7.50486e-05	36.8116	A	C	0.0138156	0.00227707	3.6e-09	490469	-0.0136392	0.00661932	0.039	36041	rs7270523	6.26706e-05	30.7398	G	A	-0.0174156	0.00314114	2.9e-08	490469	-0.0120728	0.00926914	0.19	36041	rs72683923	0.000152108	74.6037	T	C	0.0638346	0.00738995	9.3e-19	490469	-0.0125845	0.0249264	0.61	36041	rs73033340	0.000163508	80.1951	A	G	0.0523149	0.00584137	1.7e-17	490469	-0.0387633	0.0178925
rs72988615	0.000203572	99.8659	G	T	0.0277942	0.00278128	1.6e-23	490469	-0.000515736	0.00803465	0.95	36041	rs727477	6.72899e-05	33.0057	T	G	0.0130297	0.00226798	6.1e-09	490469	0.00374191	0.00666365	0.57	36041	rs72688070	9.83795e-05	48.2518	C	T	0.019125	0.0027531	5.5e-12	490469	0.0203884	0.00918644	0.026	36041	rs73046792	8.64273e-05	42.3897	G	A	0.018051	0.00277237	1e-10	490469	0.0288677	0.00855146
rs73033340	0.000163508	80.2084	A	G	0.0523149	0.00584137	1.7e-17	490469	-0.0316436	0.0167324	0.059	36041	rs72830777	6.88013e-05	33.7471	C	T	-0.0187259	0.00322347	1.1e-08	490469	0.00667864	0.00958968	0.49	36041	rs72695404	9.54242e-05	46.8023	C	T	0.0322814	0.00471842	4.3e-13	490469	-0.0382275	0.0159226	0.016	36041	rs73156437	6.75724e-05	33.1419	T	C	-0.0158783	0.00275803	4.6e-09	490469	-0.0211663	0.00850913
rs73046792	8.64273e-05	42.3934	G	A	0.018051	0.00277237	1e-10	490469	0.025962	0.00800024	0.0012	36041	rs72831343	0.000643176	315.66	T	G	0.0515109	0.00289927	6.6e-70	490469	-0.0145358	0.00866633	0.093	36041	rs7270523	6.26706e-05	30.7378	G	A	-0.0174156	0.00314114	2.9e-08	490469	0.00485036	0.0105439	0.65	36041	rs73427175	7.60008e-05	37.2758	G	T	-0.0206287	0.00337863	9.1e-11	490469	0.00728312	0.0102276
rs73427175	7.60008e-05	37.2787	G	T	-0.0206287	0.00337863	9.1e-11	490469	0.0148203	0.00957221	0.12	36041	rs72838866	0.000147088	72.1522	A	G	-0.0263927	0.00310712	3.3e-18	490469	0.00725564	0.00899	0.42	36041	rs727477	6.72899e-05	33.0034	T	G	0.0130297	0.00226798	6.1e-09	490469	-0.0017042	0.00758918	0.82	36041	rs73563812	0.000153273	75.1751	G	T	0.0209424	0.00241521	1.4e-18	490469	0.00149977	0.00738197
rs73563812	0.000153273	75.1868	G	T	0.0209424	0.00241521	1.4e-18	490469	-0.00298407	0.00690462	0.67	36041	rs72936986	7.50486e-05	36.8116	A	C	0.0138156	0.00227707	3.6e-09	490469	-0.0118361	0.00682712	0.083	36041	rs72830777	6.88013e-05	33.7447	C	T	-0.0187259	0.00322347	1.1e-08	490469	0.00048288	0.0109148	0.96	36041	rs7407	0.000106646	52.3061	C	T	0.0148214	0.00204922	3.6e-13	490469	0.00626517	0.0063129
rs7407	0.000106646	52.3118	C	T	0.0148214	0.00204922	3.6e-13	490469	-0.000239179	0.00589839	0.97	36041	rs72988615	0.000203572	99.8659	G	T	0.0277942	0.00278128	1.6e-23	490469	-0.000495069	0.00828594	0.95	36041	rs72831343	0.000643176	315.456	T	G	0.0515109	0.00289927	6.6e-70	490469	0.011708	0.00986388	0.24	36041	rs74439044	0.000188481	92.4435	T	C	-0.0332648	0.00345943	1.3e-23	490469	0.0195214	0.0105849
rs74439044	0.000188481	92.4611	T	C	-0.0332648	0.00345943	1.3e-23	490469	0.0209558	0.00990697	0.034	36041	rs73033340	0.000163508	80.2084	A	G	0.0523149	0.00584137	1.7e-17	490469	-0.0118202	0.0172598	0.49	36041	rs72838866	0.000147088	72.1415	A	G	-0.0263927	0.00310712	3.3e-18	490469	-0.00535392	0.0102322	0.6	36041	rs74501188	6.96533e-05	34.1626	G	A	-0.0143382	0.00245303	4e-09	490469	-0.0034267	0.00761915
rs74501188	6.96533e-05	34.165	G	A	-0.0143382	0.00245303	4e-09	490469	-0.00403929	0.00712476	0.57	36041	rs73046792	8.64273e-05	42.3934	G	A	0.018051	0.00277237	1e-10	490469	0.0156712	0.00825045	0.058	36041	rs72936986	7.50486e-05	36.8088	A	C	0.0138156	0.00227707	3.6e-09	490469	0.00582889	0.00777535	0.45	36041	rs7500448	0.000136073	66.7393	A	G	-0.0194177	0.00237671	1.8e-15	490469	-0.000663546	0.00728959
rs7500448	0.000136073	66.7485	A	G	-0.0194177	0.00237671	1.8e-15	490469	-0.00921141	0.00682019	0.18	36041	rs73427175	7.60008e-05	37.2787	G	T	-0.0206287	0.00337863	9.1e-11	490469	0.0201697	0.00988187	0.041	36041	rs72988615	0.000203572	99.8454	G	T	0.0277942	0.00278128	1.6e-23	490469	0.00247201	0.0094294	0.79	36041	rs751984	0.000324384	159.099	T	C	0.0406826	0.0032248	8.6e-37	490469	-0.00682797	0.00976157
rs751984	0.000324384	159.151	T	C	0.0406826	0.0032248	8.6e-37	490469	-0.0148277	0.00913303	0.1	36041	rs73563812	0.000153273	75.1868	G	T	0.0209424	0.00241521	1.4e-18	490469	-0.00864934	0.007118	0.22	36041	rs73033340	0.000163508	80.1951	A	G	0.0523149	0.00584137	1.7e-17	490469	-0.0193618	0.0196521	0.32	36041	rs75511781	0.000116003	56.8956	A	G	-0.0379165	0.00502646	1.2e-14	490469	0.00410296	0.0153151
rs75511781	0.000116003	56.9024	A	G	-0.0379165	0.00502646	1.2e-14	490469	0.0122363	0.0143222	0.39	36041	rs7407	0.000106646	52.3118	C	T	0.0148214	0.00204922	3.6e-13	490469	-0.00531153	0.00608348	0.38	36041	rs73046792	8.64273e-05	42.3897	G	A	0.018051	0.00277237	1e-10	490469	0.00251632	0.00938901	0.79	36041	rs75717699	0.000122765	60.2119	T	G	-0.0464278	0.00598286	7.8e-15	490469	0.0433855	0.0182722
rs75717699	0.000122765	60.2194	T	G	-0.0464278	0.00598286	7.8e-15	490469	0.0544243	0.0170822	0.0014	36041	rs74439044	0.000188481	92.4611	T	C	-0.0332648	0.00345943	1.3e-23	490469	0.013106	0.0102201	0.2	36041	rs73156437	6.75724e-05	33.1419	T	C	-0.0158783	0.00275803	4.6e-09	490469	0.0235663	0.00934677	0.012	36041	rs76020419	0.00011335	55.5942	G	T	0.0412247	0.00552862	6.6e-14	490469	-0.0249766	0.0168759
rs76020419	0.00011335	55.6006	G	T	0.0412247	0.00552862	6.6e-14	490469	-0.0137931	0.0157847	0.38	36041	rs74501188	6.96533e-05	34.165	G	A	-0.0143382	0.00245303	4e-09	490469	-0.00443047	0.0073465	0.55	36041	rs73427175	7.60008e-05	37.2758	G	T	-0.0206287	0.00337863	9.1e-11	490469	-0.019195	0.0112473	0.088	36041	rs7611674	9.93167e-05	48.7115	T	G	0.0183072	0.00262291	7.6e-12	490469	-0.0197981	0.00802639
rs7611674	9.93167e-05	48.7164	T	G	0.0183072	0.00262291	7.6e-12	490469	-0.0210784	0.007503	0.005	36041	rs7500448	0.000136073	66.7485	A	G	-0.0194177	0.00237671	1.8e-15	490469	-0.0152725	0.00703768	0.03	36041	rs73563812	0.000153273	75.1751	G	T	0.0209424	0.00241521	1.4e-18	490469	0.0141679	0.00810096	0.08	36041	rs7612045	6.78146e-05	33.2607	C	A	-0.0125509	0.00217617	7.5e-09	490469	-0.0114375	0.00666479
rs7612045	6.78146e-05	33.2631	C	A	-0.0125509	0.00217617	7.5e-09	490469	-0.0144171	0.00623019	0.021	36041	rs751984	0.000324384	159.151	T	C	0.0406826	0.0032248	8.6e-37	490469	-0.0180276	0.00942272	0.056	36041	rs7407	0.000106646	52.3061	C	T	0.0148214	0.00204922	3.6e-13	490469	0.00976797	0.00693239	0.16	36041	rs76226041	0.000142331	69.8084	G	A	-0.0283409	0.00339178	2.6e-18	490469	-0.000106795	0.010394
rs76226041	0.000142331	69.8184	G	A	-0.0283409	0.00339178	2.6e-18	490469	-0.00172908	0.00972716	0.86	36041	rs75511781	0.000116003	56.9024	A	G	-0.0379165	0.00502646	1.2e-14	490469	0.0176978	0.0147735	0.23	36041	rs74439044	0.000188481	92.4435	T	C	-0.0332648	0.00345943	1.3e-23	490469	-6.62e-05	0.011628	1	36041	rs76326501	0.000186383	91.4145	A	C	0.0340815	0.00356426	6.7e-23	490469	-0.037812	0.0110555
rs76326501	0.000186383	91.4317	A	C	0.0340815	0.00356426	6.7e-23	490469	-0.0302669	0.0103355	0.0034	36041	rs75717699	0.000122765	60.2194	T	G	-0.0464278	0.00598286	7.8e-15	490469	0.0551206	0.0176185	0.0018	36041	rs74501188	6.96533e-05	34.1626	G	A	-0.0143382	0.00245303	4e-09	490469	0.00490049	0.00836359	0.56	36041	rs7637185	7.36795e-05	36.1373	T	G	-0.012314	0.00204835	2.8e-10	490469	-0.00886075	0.00631489
rs7637185	7.36795e-05	36.14	T	G	-0.012314	0.00204835	2.8e-10	490469	-0.00683487	0.0059031	0.25	36041	rs76020419	0.00011335	55.6006	G	T	0.0412247	0.00552862	6.6e-14	490469	-0.00137025	0.0162725	0.93	36041	rs7500448	0.000136073	66.7393	A	G	-0.0194177	0.00237671	1.8e-15	490469	0.0189195	0.00800999	0.018	36041	rs76452347	0.000143116	70.1934	C	T	0.02211	0.00263881	1.4e-17	490469	-0.00769794	0.00813141
rs76452347	0.000143116	70.2036	C	T	0.02211	0.00263881	1.4e-17	490469	0.00105052	0.00760918	0.89	36041	rs7611674	9.93167e-05	48.7164	T	G	0.0183072	0.00262291	7.6e-12	490469	-0.021942	0.00773993	0.0046	36041	rs751984	0.000324384	159.099	T	C	0.0406826	0.0032248	8.6e-37	490469	0.0155765	0.0107245	0.15	36041	rs76508707	6.32747e-05	31.0341	C	T	-0.0114802	0.0020607	8.8e-09	490469	0.0111396	0.00633114
rs76508707	6.32747e-05	31.0361	C	T	-0.0114802	0.0020607	8.8e-09	490469	0.0128252	0.00591829	0.03	36041	rs7612045	6.78146e-05	33.2631	C	A	-0.0125509	0.00217617	7.5e-09	490469	-0.0127935	0.00642693	0.047	36041	rs75511781	0.000116003	56.8956	A	G	-0.0379165	0.00502646	1.2e-14	490469	-0.0193806	0.0168212	0.25	36041	rs76550144	6.78124e-05	33.2597	G	A	-0.0367081	0.00636483	7.7e-09	490469	0.0411809	0.0191039
rs76550144	6.78124e-05	33.262	G	A	-0.0367081	0.00636483	7.7e-09	490469	0.0447123	0.0178685	0.012	36041	rs76226041	0.000142331	69.8184	G	A	-0.0283409	0.00339178	2.6e-18	490469	-0.00111257	0.0100335	0.91	36041	rs75717699	0.000122765	60.2119	T	G	-0.0464278	0.00598286	7.8e-15	490469	-0.0393736	0.0200656	0.05	36041	rs76627715	9.53516e-05	46.7667	T	C	0.0212683	0.00310987	1.5e-10	490469	-0.00504899	0.00958565
rs76627715	9.53516e-05	46.7713	T	C	0.0212683	0.00310987	1.5e-10	490469	-0.00705059	0.00896415	0.43	36041	rs76326501	0.000186383	91.4317	A	C	0.0340815	0.00356426	6.7e-23	490469	-0.0157195	0.01066	0.14	36041	rs76020419	0.00011335	55.5942	G	T	0.0412247	0.00552862	6.6e-14	490469	-0.013964	0.0185196	0.45	36041	rs767717	0.000117087	57.4272	T	C	0.0160828	0.00212215	4.3e-15	490469	-0.00478645	0.00650662
rs767717	0.000117087	57.434	T	C	0.0160828	0.00212215	4.3e-15	490469	-0.00440948	0.00608442	0.47	36041	rs7637185	7.36795e-05	36.14	T	G	-0.012314	0.00204835	2.8e-10	490469	-0.00385242	0.00608951	0.53	36041	rs7611674	9.93167e-05	48.7115	T	G	0.0183072	0.00262291	7.6e-12	490469	0.0158827	0.00881651	0.072	36041	rs76785130	6.95079e-05	34.0913	A	G	-0.0426406	0.00730273	6.2e-09	490469	0.0540006	0.022519
rs76785130	6.95079e-05	34.0937	A	G	-0.0426406	0.00730273	6.2e-09	490469	0.0337082	0.021076	0.11	36041	rs76452347	0.000143116	70.2036	C	T	0.02211	0.00263881	1.4e-17	490469	0.00962084	0.00784923	0.22	36041	rs7612045	6.78146e-05	33.2607	C	A	-0.0125509	0.00217617	7.5e-09	490469	0.00675365	0.00732087	0.36	36041	rs7694643	7.68794e-05	37.7068	G	A	0.0131522	0.00214176	2.3e-10	490469	0.00647247	0.00658051
rs7694643	7.68794e-05	37.7097	G	A	0.0131522	0.00214176	2.3e-10	490469	0.00590963	0.00615611	0.34	36041	rs76508707	6.32747e-05	31.0361	C	T	-0.0114802	0.0020607	8.8e-09	490469	0.0135574	0.00610518	0.026	36041	rs76226041	0.000142331	69.8084	G	A	-0.0283409	0.00339178	2.6e-18	490469	0.000454638	0.0114141	0.97	36041	rs7701003	0.000283507	139.051	A	G	0.0249684	0.0021171	3.6e-32	490469	-0.00887069	0.00652568
rs7701003	0.000283507	139.09	A	G	0.0249684	0.0021171	3.6e-32	490469	-0.0106908	0.00610224	0.08	36041	rs76550144	6.78124e-05	33.262	G	A	-0.0367081	0.00636483	7.7e-09	490469	0.0379269	0.0184207	0.04	36041	rs76326501	0.000186383	91.4145	A	C	0.0340815	0.00356426	6.7e-23	490469	-0.00747492	0.0121406	0.54	36041	rs7768871	9.16524e-05	44.9524	C	T	-0.0138594	0.00206703	4.4e-11	490469	1.07e-05	0.00635891
rs7768871	9.16524e-05	44.9566	C	T	-0.0138594	0.00206703	4.4e-11	490469	0.00144089	0.00595144	0.81	36041	rs76627715	9.53516e-05	46.7713	T	C	0.0212683	0.00310987	1.5e-10	490469	-0.00820579	0.00924668	0.37	36041	rs7637185	7.36795e-05	36.1373	T	G	-0.012314	0.00204835	2.8e-10	490469	-0.00101495	0.00693653	0.88	36041	rs7785344	0.000129623	63.5755	T	C	-0.0165231	0.00207213	1e-15	490469	0.00107812	0.00637421
rs7785344	0.000129623	63.5839	T	C	-0.0165231	0.00207213	1e-15	490469	0.00198248	0.00596093	0.74	36041	rs767717	0.000117087	57.434	T	C	0.0160828	0.00212215	4.3e-15	490469	-0.00255257	0.00627378	0.68	36041	rs76452347	0.000143116	70.1934	C	T	0.02211	0.00263881	1.4e-17	490469	-0.0175366	0.00893085	0.05	36041	rs77924615	0.000398438	195.42	G	A	0.036403	0.00260354	2.2e-45	490469	-0.00910928	0.00802778
rs77924615	0.000398438	195.499	G	A	0.036403	0.00260354	2.2e-45	490469	-0.00463241	0.00751084	0.54	36041	rs76785130	6.95079e-05	34.0937	A	G	-0.0426406	0.00730273	6.2e-09	490469	0.0155902	0.0217578	0.47	36041	rs76508707	6.32747e-05	31.0341	C	T	-0.0114802	0.0020607	8.8e-09	490469	-0.00979601	0.00695437	0.16	36041	rs7800558	6.14957e-05	30.1616	T	C	0.0114013	0.00207593	3.7e-08	490469	0.00125594	0.00635317
rs7800558	6.14957e-05	30.1635	T	C	0.0114013	0.00207593	3.7e-08	490469	-0.00201295	0.00594125	0.73	36041	rs7694643	7.68794e-05	37.7097	G	A	0.0131522	0.00214176	2.3e-10	490469	0.00278739	0.00635301	0.66	36041	rs76550144	6.78124e-05	33.2597	G	A	-0.0367081	0.00636483	7.7e-09	490469	-0.0148344	0.0209645	0.48	36041	rs78235098	6.94818e-05	34.0785	C	T	-0.0330976	0.00566944	8.9e-09	490469	0.0415405	0.017877
rs78235098	6.94818e-05	34.0809	C	T	-0.0330976	0.00566944	8.9e-09	490469	0.0375185	0.0167203	0.025	36041	rs7701003	0.000283507	139.09	A	G	0.0249684	0.0021171	3.6e-32	490469	-0.0131214	0.00629216	0.037	36041	rs76627715	9.53516e-05	46.7667	T	C	0.0212683	0.00310987	1.5e-10	490469	0.00462145	0.0105283	0.66	36041	rs782613	8.07564e-05	39.6083	G	A	-0.0129448	0.00205676	3e-10	490469	0.00193429	0.0063216
rs782613	8.07564e-05	39.6115	G	A	-0.0129448	0.00205676	3e-10	490469	-0.00675079	0.0059099	0.25	36041	rs7768871	9.16524e-05	44.9566	C	T	-0.0138594	0.00206703	4.4e-11	490469	0.00302149	0.00614397	0.62	36041	rs767717	0.000117087	57.4272	T	C	0.0160828	0.00212215	4.3e-15	490469	-0.000837567	0.00714235	0.91	36041	rs7842144	0.000153741	75.4049	T	G	-0.0208054	0.00239575	6.1e-19	490469	-0.00281308	0.00729461
rs7842144	0.000153741	75.4167	T	G	-0.0208054	0.00239575	6.1e-19	490469	0.00669677	0.00682291	0.33	36041	rs7785344	0.000129623	63.5839	T	C	-0.0165231	0.00207213	1e-15	490469	0.00532594	0.0061488	0.39	36041	rs76785130	6.95079e-05	34.0913	A	G	-0.0426406	0.00730273	6.2e-09	490469	0.00817549	0.0247643	0.74	36041	rs7864633	6.24234e-05	30.6166	A	G	0.0117678	0.00212668	2.4e-08	490469	0.000915928	0.00647222
rs7864633	6.24234e-05	30.6185	A	G	0.0117678	0.00212668	2.4e-08	490469	-0.0016343	0.00605655	0.79	36041	rs77924615	0.000398438	195.499	G	A	0.036403	0.00260354	2.2e-45	490469	0.00301605	0.00775036	0.7	36041	rs7694643	7.68794e-05	37.7068	G	A	0.0131522	0.00214176	2.3e-10	490469	0.000366025	0.00723313	0.96	36041	rs78909293	9.9513e-05	48.8077	T	C	0.0345856	0.00495026	7e-13	490469	0.00870038	0.0150955
rs78909293	9.9513e-05	48.8127	T	C	0.0345856	0.00495026	7e-13	490469	-0.00427685	0.014116	0.76	36041	rs7800558	6.14957e-05	30.1635	T	C	0.0114013	0.00207593	3.7e-08	490469	-0.00478932	0.0061285	0.43	36041	rs7701003	0.000283507	139.051	A	G	0.0249684	0.0021171	3.6e-32	490469	0.0117503	0.00716328	0.1	36041	rs79033729	0.000116648	57.2119	C	T	-0.0409543	0.00541414	1.2e-13	490469	0.00451491	0.0163993
rs79033729	0.000116648	57.2187	C	T	-0.0409543	0.00541414	1.2e-13	490469	0.00852953	0.0153534	0.58	36041	rs78235098	6.94818e-05	34.0809	C	T	-0.0330976	0.00566944	8.9e-09	490469	0.0279249	0.0172553	0.11	36041	rs7768871	9.16524e-05	44.9524	C	T	-0.0138594	0.00206703	4.4e-11	490469	-0.00386499	0.00699294	0.58	36041	rs7911644	0.000215133	105.515	C	T	-0.0224036	0.00218078	1.7e-25	490469	0.00219847	0.00667588
rs7911644	0.000215133	105.538	C	T	-0.0224036	0.00218078	1.7e-25	490469	-0.00327265	0.00624513	0.6	36041	rs782613	8.07564e-05	39.6115	G	A	-0.0129448	0.00205676	3e-10	490469	-0.013604	0.00609543	0.026	36041	rs7785344	0.000129623	63.5755	T	C	-0.0165231	0.00207213	1e-15	490469	-0.00783317	0.00700105	0.26	36041	rs7963397	6.24649e-05	30.6369	C	T	-0.0116155	0.00209846	3.5e-08	490469	0.000885828	0.00639281
rs7963397	6.24649e-05	30.6389	C	T	-0.0116155	0.00209846	3.5e-08	490469	-0.00519714	0.00597918	0.38	36041	rs7842144	0.000153741	75.4167	T	G	-0.0208054	0.00239575	6.1e-19	490469	0.016144	0.00703377	0.022	36041	rs77924615	0.000398438	195.42	G	A	0.036403	0.00260354	2.2e-45	490469	-0.0125264	0.00882113	0.16	36041	rs8004365	7.67626e-05	37.6495	T	C	-0.0136234	0.00222018	3.9e-10	490469	-0.00835785	0.00679645
rs8004365	7.67626e-05	37.6524	T	C	-0.0136234	0.00222018	3.9e-10	490469	-0.00845972	0.00636151	0.18	36041	rs7864633	6.24234e-05	30.6185	A	G	0.0117678	0.00212668	2.4e-08	490469	-0.00302594	0.00624761	0.63	36041	rs7800558	6.14957e-05	30.1616	T	C	0.0114013	0.00207593	3.7e-08	490469	0.0064135	0.00697794	0.36	36041	rs80095680	8.91155e-05	43.7081	A	G	-0.0154358	0.00233468	7.8e-12	490469	0.0142743	0.00711763
rs80095680	8.91155e-05	43.7121	A	G	-0.0154358	0.00233468	7.8e-12	490469	0.00550466	0.0066593	0.41	36041	rs78909293	9.9513e-05	48.8127	T	C	0.0345856	0.00495026	7e-13	490469	-0.0122605	0.0145553	0.4	36041	rs78235098	6.94818e-05	34.0785	C	T	-0.0330976	0.00566944	8.9e-09	490469	-0.00766547	0.0196479	0.7	36041	rs8113263	5.99696e-05	29.4131	C	A	0.0252624	0.0046579	3.8e-08	490469	-0.0134123	0.014042
rs8113263	5.99696e-05	29.4149	C	A	0.0252624	0.0046579	3.8e-08	490469	-0.0164303	0.0131369	0.21	36041	rs79033729	0.000116648	57.2187	C	T	-0.0409543	0.00541414	1.2e-13	490469	0.00975797	0.0158346	0.54	36041	rs782613	8.07564e-05	39.6083	G	A	-0.0129448	0.00205676	3e-10	490469	0.0179632	0.00694203	0.0097	36041	rs882624	0.000134375	65.9066	C	T	0.0175494	0.00216156	2.9e-16	490469	-0.00728448	0.0066875
rs882624	0.000134375	65.9156	C	T	0.0175494	0.00216156	2.9e-16	490469	-0.00132696	0.00624839	0.83	36041	rs7911644	0.000215133	105.538	C	T	-0.0224036	0.00218078	1.7e-25	490469	-0.00753591	0.00643904	0.24	36041	rs7842144	0.000153741	75.4049	T	G	-0.0208054	0.00239575	6.1e-19	490469	-0.02279	0.00800509	0.0044	36041	rs893929	0.000116858	57.3151	G	A	0.0156079	0.0020615	2.7e-14	490469	0.000417022	0.00633564
rs893929	0.000116858	57.3219	G	A	0.0156079	0.0020615	2.7e-14	490469	0.00851257	0.00592703	0.15	36041	rs7963397	6.24649e-05	30.6389	C	T	-0.0116155	0.00209846	3.5e-08	490469	-0.0108119	0.0061705	0.08	36041	rs7864633	6.24234e-05	30.6166	A	G	0.0117678	0.00212668	2.4e-08	490469	0.00453594	0.00710853	0.52	36041	rs894347	0.000118678	58.2077	A	G	-0.0159794	0.00209432	6.3e-15	490469	0.0166341	0.00639952
rs894347	0.000118678	58.2148	A	G	-0.0159794	0.00209432	6.3e-15	490469	0.019996	0.0059857	0.00084	36041	rs8004365	7.67626e-05	37.6524	T	C	-0.0136234	0.00222018	3.9e-10	490469	-0.00787048	0.00656491	0.23	36041	rs78909293	9.9513e-05	48.8077	T	C	0.0345856	0.00495026	7e-13	490469	0.0189967	0.0165704	0.25	36041	rs9273463	0.000101581	49.8222	G	A	0.0286155	0.00405384	3.9e-12	490469	-0.017611	0.00727418
rs9273463	0.000101581	49.8273	G	A	0.0286155	0.00405384	3.9e-12	490469	-0.00629108	0.00680805	0.36	36041	rs80095680	8.91155e-05	43.7121	A	G	-0.0154358	0.00233468	7.8e-12	490469	-0.00314434	0.00687166	0.65	36041	rs79033729	0.000116648	57.2119	C	T	-0.0409543	0.00541414	1.2e-13	490469	-0.00887377	0.0180067	0.62	36041	rs9296668	0.000210184	103.088	A	G	-0.0207717	0.0020456	5.4e-25	490469	0.022735	0.00629415
rs9296668	0.000210184	103.11	A	G	-0.0207717	0.0020456	5.4e-25	490469	0.0204538	0.00589082	0.00052	36041	rs8113263	5.99696e-05	29.4149	C	A	0.0252624	0.0046579	3.8e-08	490469	-0.016764	0.0135478	0.22	36041	rs7911644	0.000215133	105.515	C	T	-0.0224036	0.00218078	1.7e-25	490469	0.0106505	0.0073288	0.15	36041	rs9343860	0.000143789	70.5236	G	A	-0.0172035	0.00204841	8.3e-17	490469	-0.00280327	0.00628782
rs9343860	0.000143789	70.5339	G	A	-0.0172035	0.00204841	8.3e-17	490469	-0.00755485	0.0058849	0.2	36041	rs882624	0.000134375	65.9156	C	T	0.0175494	0.00216156	2.9e-16	490469	0.00575247	0.00644447	0.37	36041	rs7963397	6.24649e-05	30.6369	C	T	-0.0116155	0.00209846	3.5e-08	490469	0.0141243	0.00702607	0.044	36041	rs9376273	6.33134e-05	31.0531	G	A	-0.011956	0.00214545	1.1e-08	490469	-0.00343765	0.00658354
rs9376273	6.33134e-05	31.0551	G	A	-0.011956	0.00214545	1.1e-08	490469	0.00193731	0.00616167	0.75	36041	rs893929	0.000116858	57.3219	G	A	0.0156079	0.0020615	2.7e-14	490469	0.0143978	0.0061166	0.019	36041	rs8004365	7.67626e-05	37.6495	T	C	-0.0136234	0.00222018	3.9e-10	490469	0.00394961	0.0074692	0.6	36041	rs9431431	8.16752e-05	40.0589	G	A	0.0141766	0.00223977	7.8e-11	490469	0.00294858	0.00688597
rs9431431	8.16752e-05	40.0623	G	A	0.0141766	0.00223977	7.8e-11	490469	0.00330397	0.00643382	0.61	36041	rs894347	0.000118678	58.2148	A	G	-0.0159794	0.00209432	6.3e-15	490469	0.0179099	0.00617068	0.0037	36041	rs80095680	8.91155e-05	43.7081	A	G	-0.0154358	0.00233468	7.8e-12	490469	0.0134592	0.00782103	0.085	36041	rs9450096	9.03838e-05	44.3302	C	T	-0.0141986	0.00213243	6.2e-11	490469	0.00687088	0.00652086
rs9450096	9.03838e-05	44.3343	C	T	-0.0141986	0.00213243	6.2e-11	490469	0.00591342	0.00610301	0.33	36041	rs9273463	0.000101581	49.8273	G	A	0.0286155	0.00405384	3.9e-12	490469	0.00671222	0.0070283	0.34	36041	rs8113263	5.99696e-05	29.4131	C	A	0.0252624	0.0046579	3.8e-08	490469	0.0127373	0.0154173	0.41	36041	rs9469953	6.32921e-05	31.0426	C	T	-0.0172713	0.00309978	1e-08	490469	-0.00330924	0.00951856
rs9469953	6.32921e-05	31.0446	C	T	-0.0172713	0.00309978	1e-08	490469	-0.000439427	0.00890862	0.96	36041	rs9296668	0.000210184	103.11	A	G	-0.0207717	0.0020456	5.4e-25	490469	0.012235	0.00608139	0.044	36041	rs882624	0.000134375	65.9066	C	T	0.0175494	0.00216156	2.9e-16	490469	-0.012766	0.00734376	0.082	36041	rs9508495	9.54569e-05	46.8184	C	T	0.0165684	0.00242131	1.1e-11	490469	0.0181741	0.00734537
rs9508495	9.54569e-05	46.8229	C	T	0.0165684	0.00242131	1.1e-11	490469	0.0191793	0.0068756	0.0053	36041	rs9343860	0.000143789	70.5339	G	A	-0.0172035	0.00204841	8.3e-17	490469	-0.0103719	0.00607528	0.088	36041	rs893929	0.000116858	57.3151	G	A	0.0156079	0.0020615	2.7e-14	490469	-0.0183044	0.00696397	0.0086	36041	rs9515201	0.000149831	73.4871	A	C	0.0193847	0.0022611	1e-18	490469	0.0163539	0.00694418
rs9515201	0.000149831	73.4982	A	C	0.0193847	0.0022611	1e-18	490469	0.020101	0.00650007	0.002	36041	rs9376273	6.33134e-05	31.0551	G	A	-0.011956	0.00214545	1.1e-08	490469	0.00751491	0.006361	0.24	36041	rs894347	0.000118678	58.2077	A	G	-0.0159794	0.00209432	6.3e-15	490469	-0.00880944	0.00702282	0.21	36041	rs9532107	8.67242e-05	42.5353	C	A	-0.0136984	0.00210027	1.1e-10	490469	-0.0014465	0.00645177
rs9532107	8.67242e-05	42.539	C	A	-0.0136984	0.00210027	1.1e-10	490469	-0.000311388	0.00603916	0.96	36041	rs9431431	8.16752e-05	40.0623	G	A	0.0141766	0.00223977	7.8e-11	490469	0.00458742	0.00663571	0.49	36041	rs9273463	0.000101581	49.8222	G	A	0.0286155	0.00405384	3.9e-12	490469	-0.0209851	0.00799946	0.0087	36041	rs9543292	7.48606e-05	36.7166	A	G	0.0296983	0.00490098	1.8e-09	490469	0.000584826	0.0149418
rs9543292	7.48606e-05	36.7194	A	G	0.0296983	0.00490098	1.8e-09	490469	0.0045897	0.0139862	0.74	36041	rs9450096	9.03838e-05	44.3343	C	T	-0.0141986	0.00213243	6.2e-11	490469	0.00427253	0.00630045	0.5	36041	rs9296668	0.000210184	103.088	A	G	-0.0207717	0.0020456	5.4e-25	490469	0.00139053	0.00692171	0.84	36041	rs962369	0.000173679	85.1835	T	C	0.0205083	0.00222184	1.7e-21	490469	-0.00517547	0.00682968
rs962369	0.000173679	85.1985	T	C	0.0205083	0.00222184	1.7e-21	490469	-0.00493094	0.00638992	0.44	36041	rs9469953	6.32921e-05	31.0446	C	T	-0.0172713	0.00309978	1e-08	490469	0.00178031	0.00919682	0.85	36041	rs9343860	0.000143789	70.5236	G	A	-0.0172035	0.00204841	8.3e-17	490469	0.00963202	0.00691475	0.16	36041	rs9791312	9.59852e-05	47.0775	A	C	-0.0149136	0.00217347	2.7e-12	490469	0.00478869	0.0067073
rs9791312	9.59852e-05	47.0821	A	C	-0.0149136	0.00217347	2.7e-12	490469	7.76e-05	0.0062775	0.99	36041	rs9508495	9.54569e-05	46.8229	C	T	0.0165684	0.00242131	1.1e-11	490469	0.0163201	0.00709474	0.021	36041	rs9376273	6.33134e-05	31.0531	G	A	-0.011956	0.00214545	1.1e-08	490469	-0.0124026	0.00723996	0.087	36041	rs9811721	8.10891e-05	39.7714	T	C	-0.0140702	0.00223098	1.7e-10	490469	0.00617298	0.00681486
rs9811721	8.10891e-05	39.7747	T	C	-0.0140702	0.00223098	1.7e-10	490469	0.000964329	0.00637047	0.88	36041	rs9515201	0.000149831	73.4982	A	C	0.0193847	0.0022611	1e-18	490469	0.0218295	0.00670723	0.0011	36041	rs9431431	8.16752e-05	40.0589	G	A	0.0141766	0.00223977	7.8e-11	490469	-0.00493731	0.00756169	0.51	36041	rs9825208	6.76735e-05	33.1915	G	T	-0.0118895	0.00206364	8.2e-09	490469	-0.00120999	0.00631905
rs9825208	6.76735e-05	33.1938	G	T	-0.0118895	0.00206364	8.2e-09	490469	0.000322986	0.00590699	0.96	36041	rs9532107	8.67242e-05	42.539	C	A	-0.0136984	0.00210027	1.1e-10	490469	0.000757975	0.00623163	0.9	36041	rs9450096	9.03838e-05	44.3302	C	T	-0.0141986	0.00213243	6.2e-11	490469	-0.000217787	0.00717104	0.98	36041	rs9856633	0.000308064	151.095	A	G	0.0342453	0.00278553	1.9e-37	490469	0.00229243	0.00856553
rs9856633	0.000308064	151.142	A	G	0.0342453	0.00278553	1.9e-37	490469	0.00211754	0.00800698	0.79	36041	rs9543292	7.48606e-05	36.7194	A	G	0.0296983	0.00490098	1.8e-09	490469	-0.00214681	0.014432	0.88	36041	rs9469953	6.32921e-05	31.0426	C	T	-0.0172713	0.00309978	1e-08	490469	-0.00358742	0.0104676	0.73	36041	rs9889253	6.40912e-05	31.4346	C	T	0.0130574	0.00232883	1.2e-08	490469	-0.00884885	0.00708092
rs9889253	6.40912e-05	31.4366	C	T	0.0130574	0.00232883	1.2e-08	490469	-0.000336403	0.00662742	0.96	36041	rs962369	0.000173679	85.1985	T	C	0.0205083	0.00222184	1.7e-21	490469	-0.0055229	0.0065926	0.4	36041	rs9508495	9.54569e-05	46.8184	C	T	0.0165684	0.00242131	1.1e-11	490469	-0.00726466	0.00807053	0.37	36041	rs9899649	6.48345e-05	31.7991	C	T	-0.0144336	0.00255948	4.1e-09	490469	0.0123761	0.00780526
rs9899649	6.48345e-05	31.8012	C	T	-0.0144336	0.00255948	4.1e-09	490469	0.0187231	0.00730538	0.01	36041	rs9791312	9.59852e-05	47.0821	A	C	-0.0149136	0.00217347	2.7e-12	490469	-0.00664814	0.00648058	0.3	36041	rs9515201	0.000149831	73.4871	A	C	0.0193847	0.0022611	1e-18	490469	-0.0187188	0.00762973	0.014	36041	rs9903063	6.57555e-05	32.2508	T	C	0.0117123	0.00206232	1.9e-08	490469	0.000761393	0.00631238
rs9903063	6.57555e-05	32.253	T	C	0.0117123	0.00206232	1.9e-08	490469	-0.000970734	0.00590811	0.87	36041	rs9811721	8.10891e-05	39.7747	T	C	-0.0140702	0.00223098	1.7e-10	490469	-0.0040466	0.00657163	0.54	36041	rs9532107	8.67242e-05	42.5353	C	A	-0.0136984	0.00210027	1.1e-10	490469	-0.00337087	0.00708871	0.63	36041	rs9932220	7.38585e-05	36.2251	G	A	0.0149847	0.00248958	2.6e-09	490469	0.00165452	0.00761297
rs9932220	7.38585e-05	36.2278	G	A	0.0149847	0.00248958	2.6e-09	490469	0.00182252	0.00712275	0.8	36041	rs9825208	6.76735e-05	33.1938	G	T	-0.0118895	0.00206364	8.2e-09	490469	0.00106359	0.00609352	0.86	36041	rs9543292	7.48606e-05	36.7166	A	G	0.0296983	0.00490098	1.8e-09	490469	0.0103	0.0164169	0.53	36041	rs9937613	0.000111821	54.8442	T	C	-0.0154731	0.00208923	1e-14	490469	0.0126907	0.00637458
rs9937613	0.000111821	54.8505	T	C	-0.0154731	0.00208923	1e-14	490469	0.0150362	0.0059641	0.012	36041	rs9856633	0.000308064	151.142	A	G	0.0342453	0.00278553	1.9e-37	490469	0.00415145	0.00825982	0.62	36041	rs962369	0.000173679	85.1835	T	C	0.0205083	0.00222184	1.7e-21	490469	0.00400191	0.00750338	0.59	36041	rs997669	0.000208756	102.388	T	C	-0.0211813	0.00209306	2.5e-25	490469	-0.00797955	0.00640865
rs997669	0.000208756	102.409	T	C	-0.0211813	0.00209306	2.5e-25	490469	-0.00839588	0.00599555	0.16	36041	rs9889253	6.40912e-05	31.4366	C	T	0.0130574	0.00232883	1.2e-08	490469	0.0079791	0.00683692	0.24	36041	rs9791312	9.59852e-05	47.0775	A	C	-0.0149136	0.00217347	2.7e-12	490469	0.0124024	0.00737606	0.093	36041
													rs9899649	6.48345e-05	31.8012	C	T	-0.0144336	0.00255948	4.1e-09	490469	0.019282	0.00753631	0.011	36041	rs9811721	8.10891e-05	39.7714	T	C	-0.0140702	0.00223098	1.7e-10	490469	0.00975327	0.00748571	0.19	36041
													rs9903063	6.57555e-05	32.253	T	C	0.0117123	0.00206232	1.9e-08	490469	-0.00153089	0.00609487	0.8	36041	rs9825208	6.76735e-05	33.1915	G	T	-0.0118895	0.00206364	8.2e-09	490469	-0.0016809	0.00694109	0.81	36041
													rs9932220	7.38585e-05	36.2278	G	A	0.0149847	0.00248958	2.6e-09	490469	0.000886314	0.00734988	0.9	36041	rs9856633	0.000308064	151.095	A	G	0.0342453	0.00278553	1.9e-37	490469	-0.00665647	0.00940871	0.48	36041
													rs9937613	0.000111821	54.8505	T	C	-0.0154731	0.00208923	1e-14	490469	0.0158237	0.00615429	0.01	36041	rs9889253	6.40912e-05	31.4346	C	T	0.0130574	0.00232883	1.2e-08	490469	-0.0160524	0.00777871	0.039	36041
													rs997669	0.000208756	102.409	T	C	-0.0211813	0.00209306	2.5e-25	490469	-0.00671909	0.00618307	0.28	36041	rs9899649	6.48345e-05	31.7991	C	T	-0.0144336	0.00255948	4.1e-09	490469	-0.0124919	0.00857444	0.15	36041
																										rs9903063	6.57555e-05	32.2508	T	C	0.0117123	0.00206232	1.9e-08	490469	0.00160671	0.00693444	0.82	36041
																										rs9932220	7.38585e-05	36.2251	G	A	0.0149847	0.00248958	2.6e-09	490469	0.00167482	0.00836533	0.84	36041
																										rs9937613	0.000111821	54.8442	T	C	-0.0154731	0.00208923	1e-14	490469	-0.0117251	0.00700455	0.094	36041
																										rs997669	0.000208756	102.388	T	C	-0.0211813	0.00209306	2.5e-25	490469	0.00180087	0.00703633	0.8	36041
SNP	DBP								RVEDV				SNP	DBP								RVESV				SNP	DBP								RVEF				SNP	DBP								RVSV
	R²	F	EA	OA	beta.exp	se.exp	pval.exp	samplesize.exp	beta.out	se.out	pval.out	samplesize.out		R²	F	EA	OA	beta.exp	se.exp	pval.exp	samplesize.exp	beta.out	se.out	pval.out	samplesize.out		R²	F	EA	OA	beta.exp	se.exp	pval.exp	samplesize.exp	beta.out	se.out	pval.out	samplesize.out		R²	F	EA	OA	beta.exp	se.exp	pval.exp	samplesize.exp	beta.out	se.out
rs10009850	6.25603e-05	30.6837	G	A	0.0128851	0.00232605	4.3e-08	490469	0.000729163	0.00899601	0.935399	29506	rs10009850	6.25603e-05	30.6837	G	A	0.0128851	0.00232605	4.3e-08	490469	-0.00394741	0.00913009	0.665486	29506	rs10009850	6.25603e-05	30.6837	G	A	0.0128851	0.00232605	4.3e-08	490469	0.00800467	0.00924776	0.39	29506	rs10009850	6.25603e-05	30.6857	G	A	0.0128851	0.00232605	4.3e-08	490469	0.00222861	0.00871195
rs10018865	7.57876e-05	37.1713	C	T	0.013411	0.00219958	7.4e-10	490469	0.00750024	0.00847913	0.376398	29506	rs10018865	7.57876e-05	37.1713	C	T	0.013411	0.00219958	7.4e-10	490469	0.00643214	0.00860547	0.454794	29506	rs10018865	7.57876e-05	37.1713	C	T	0.013411	0.00219958	7.4e-10	490469	0.00130999	0.00871667	0.88	29506	rs10018865	7.57876e-05	37.1741	C	T	0.013411	0.00219958	7.4e-10	490469	0.00716766	0.00821167
rs10032729	7.41792e-05	36.3824	G	A	-0.0124241	0.00205969	4.4e-09	490469	-0.00739416	0.00799184	0.354855	29506	rs10032729	7.41792e-05	36.3824	G	A	-0.0124241	0.00205969	4.4e-09	490469	-0.00553899	0.00811162	0.494704	29506	rs10032729	7.41792e-05	36.3824	G	A	-0.0124241	0.00205969	4.4e-09	490469	-0.00204217	0.0082154	0.8	29506	rs10032729	7.41792e-05	36.3852	G	A	-0.0124241	0.00205969	4.4e-09	490469	-0.00828342	0.00773956
rs10069690	8.95804e-05	43.9362	C	T	-0.0154845	0.00233596	3.4e-12	490469	-0.00991658	0.00911637	0.276693	29506	rs10069690	8.95804e-05	43.9362	C	T	-0.0154845	0.00233596	3.4e-12	490469	-0.00621915	0.00924492	0.501132	29506	rs10069690	8.95804e-05	43.9362	C	T	-0.0154845	0.00233596	3.4e-12	490469	-0.0031477	0.00935501	0.74	29506	rs10069690	8.95804e-05	43.9402	C	T	-0.0154845	0.00233596	3.4e-12	490469	-0.010783	0.00882515
rs10186643	8.01531e-05	39.3124	G	T	-0.0137908	0.00219941	1e-09	490469	0.0115053	0.00856646	0.179252	29506	rs10186643	8.01531e-05	39.3124	G	T	-0.0137908	0.00219941	1e-09	490469	0.0141261	0.00869614	0.104287	29506	rs10186643	8.01531e-05	39.3124	G	T	-0.0137908	0.00219941	1e-09	490469	-0.0142231	0.00880945	0.11	29506	rs10186643	8.01531e-05	39.3156	G	T	-0.0137908	0.00219941	1e-09	490469	0.00474468	0.00829788
rs10202102	7.38169e-05	36.2047	C	T	0.0124631	0.00207122	3.2e-10	490469	0.00969356	0.00811074	0.232028	29506	rs10202102	7.38169e-05	36.2047	C	T	0.0124631	0.00207122	3.2e-10	490469	0.0160079	0.00823388	0.0518779	29506	rs10202102	7.38169e-05	36.2047	C	T	0.0124631	0.00207122	3.2e-10	490469	-0.0192364	0.00834174	0.021	29506	rs10202102	7.38169e-05	36.2074	C	T	0.0124631	0.00207122	3.2e-10	490469	0.00431794	0.00785633
rs10207726	9.23817e-05	45.3101	C	T	0.0151027	0.00224355	2.2e-11	490469	0.00492331	0.00871593	0.572167	29506	rs10207726	9.23817e-05	45.3101	C	T	0.0151027	0.00224355	2.2e-11	490469	0.00260756	0.00884809	0.76822	29506	rs10207726	9.23817e-05	45.3101	C	T	0.0151027	0.00224355	2.2e-11	490469	0.00146778	0.00896204	0.87	29506	rs10207726	9.23817e-05	45.3144	C	T	0.0151027	0.00224355	2.2e-11	490469	0.00445613	0.00844274
rs10224210	0.000230752	113.176	T	C	-0.0242038	0.00227486	1.7e-28	490469	-0.000859959	0.00886417	0.922714	29506	rs10224210	0.000230752	113.176	T	C	-0.0242038	0.00227486	1.7e-28	490469	0.00254274	0.00899601	0.777444	29506	rs10224210	0.000230752	113.176	T	C	-0.0242038	0.00227486	1.7e-28	490469	-0.00772142	0.00910926	0.4	29506	rs10224210	0.000230752	113.202	T	C	-0.0242038	0.00227486	1.7e-28	490469	-0.00237759	0.00858231
rs10233389	7.84736e-05	38.4887	C	A	0.0127022	0.00204736	2.5e-10	490469	0.0136169	0.00795424	0.0869139	29506	rs10233389	7.84736e-05	38.4887	C	A	0.0127022	0.00204736	2.5e-10	490469	0.0146796	0.00807276	0.0690014	29506	rs10233389	7.84736e-05	38.4887	C	A	0.0127022	0.00204736	2.5e-10	490469	-0.0116564	0.00817458	0.15	29506	rs10233389	7.84736e-05	38.4918	C	A	0.0127022	0.00204736	2.5e-10	490469	0.00909496	0.0077017
rs1049694	6.00865e-05	29.4704	C	T	0.0118352	0.00218006	2e-08	490469	0.00611551	0.00852012	0.472898	29506	rs1049694	6.00865e-05	29.4704	C	T	0.0118352	0.00218006	2e-08	490469	0.00801062	0.0086403	0.353863	29506	rs1049694	6.00865e-05	29.4704	C	T	0.0118352	0.00218006	2e-08	490469	-0.00593781	0.00874858	0.5	29506	rs1049694	6.00865e-05	29.4722	C	T	0.0118352	0.00218006	2e-08	490469	0.0019084	0.00824787
rs10791562	6.3726e-05	31.2554	G	A	-0.0115162	0.00205983	1.2e-08	490469	-0.0060774	0.00803084	0.449194	29506	rs10791562	6.3726e-05	31.2554	G	A	-0.0115162	0.00205983	1.2e-08	490469	-0.00824178	0.00815733	0.312326	29506	rs10791562	6.3726e-05	31.2554	G	A	-0.0115162	0.00205983	1.2e-08	490469	0.0127458	0.00825805	0.12	29506	rs10791562	6.3726e-05	31.2575	G	A	-0.0115162	0.00205983	1.2e-08	490469	0.000185956	0.0077759
rs10804330	9.27744e-05	45.5027	T	C	0.0140022	0.00207566	5.4e-12	490469	0.00163532	0.00810472	0.840094	29506	rs10804330	9.27744e-05	45.5027	T	C	0.0140022	0.00207566	5.4e-12	490469	0.00543795	0.00822722	0.508632	29506	rs10804330	9.27744e-05	45.5027	T	C	0.0140022	0.00207566	5.4e-12	490469	-0.0106979	0.0083347	0.2	29506	rs10804330	9.27744e-05	45.507	T	C	0.0140022	0.00207566	5.4e-12	490469	-0.00331918	0.00785017
rs10840378	0.000303687	148.948	C	T	-0.0320882	0.00262882	2.7e-35	490469	0.00996214	0.0102155	0.329463	29506	rs10840378	0.000303687	148.948	C	T	-0.0320882	0.00262882	2.7e-35	490469	0.0155227	0.0103765	0.134669	29506	rs10840378	0.000303687	148.948	C	T	-0.0320882	0.00262882	2.7e-35	490469	-0.0196074	0.010504	0.062	29506	rs10840378	0.000303687	148.993	C	T	-0.0320882	0.00262882	2.7e-35	490469	0.00201186	0.00989102
rs10840457	0.000166548	81.6861	A	G	0.0199117	0.00220291	2.6e-20	490469	0.0198587	0.00856383	0.0204003	29506	rs10840457	0.000166548	81.6861	A	G	0.0199117	0.00220291	2.6e-20	490469	0.0097783	0.00869943	0.261006	29506	rs10840457	0.000166548	81.6861	A	G	0.0199117	0.00220291	2.6e-20	490469	0.0165143	0.00880688	0.061	29506	rs10840457	0.000166548	81.6999	A	G	0.0199117	0.00220291	2.6e-20	490469	0.0254622	0.00829079
rs10876531	0.000131114	64.3068	A	C	0.0182012	0.00226956	5e-15	490469	0.0249394	0.00883773	0.00477361	29506	rs10876531	0.000131114	64.3068	A	C	0.0182012	0.00226956	5e-15	490469	0.0194975	0.00897707	0.0298612	29506	rs10876531	0.000131114	64.3068	A	C	0.0182012	0.00226956	5e-15	490469	-0.00652001	0.00909423	0.47	29506	rs10876531	0.000131114	64.3154	A	C	0.0182012	0.00226956	5e-15	490469	0.0244681	0.00855964
rs10883543	0.000306908	150.528	G	T	-0.0401489	0.00327188	1.9e-34	490469	0.0173404	0.0127224	0.172888	29506	rs10883543	0.000306908	150.528	G	T	-0.0401489	0.00327188	1.9e-34	490469	0.0261668	0.0129015	0.0425398	29506	rs10883543	0.000306908	150.528	G	T	-0.0401489	0.00327188	1.9e-34	490469	-0.0261683	0.013061	0.045	29506	rs10883543	0.000306908	150.574	G	T	-0.0401489	0.00327188	1.9e-34	490469	0.00675698	0.0123138
rs10889711	6.61224e-05	32.4308	T	C	0.0121101	0.00212644	4.5e-09	490469	-0.0100645	0.00828804	0.224618	29506	rs10889711	6.61224e-05	32.4308	T	C	0.0121101	0.00212644	4.5e-09	490469	-0.00658892	0.00840608	0.433141	29506	rs10889711	6.61224e-05	32.4308	T	C	0.0121101	0.00212644	4.5e-09	490469	-0.0064539	0.00853205	0.45	29506	rs10889711	6.61224e-05	32.433	T	C	0.0121101	0.00212644	4.5e-09	490469	-0.0131763	0.00803402
rs10900590	0.000112845	55.3469	C	T	-0.0168457	0.00226421	4.4e-13	490469	0.00930826	0.00883827	0.29226	29506	rs10900590	0.000112845	55.3469	C	T	-0.0168457	0.00226421	4.4e-13	490469	0.0136247	0.00896454	0.128551	29506	rs10900590	0.000112845	55.3469	C	T	-0.0168457	0.00226421	4.4e-13	490469	-0.017074	0.00909634	0.061	29506	rs10900590	0.000112845	55.3532	C	T	-0.0168457	0.00226421	4.4e-13	490469	0.00253557	0.00856724
[truncated: 332 more rows]
[truncated: 2 more columns]

## Sheet: Supplementary Table S5
Supplementary Table 5: Association of genetic variants of BMI with cardiac parameters in present MR study
[truncated: 297 more rows]

[truncated: 18 more sheets: Supplementary Table S6, Supplementary Table S7, Supplementary Table S8, Supplementary Table S9, Supplementary Table S10, Supplementary Table S11, Supplementary Table S12, Supplementary Table S13, Supplementary Table S14, Supplementary Table S15, Supplementary Table S16, Supplementary Table S17, Supplementary Table S18, Supplementary Table S19, Supplementary Table S20, Supplementary Table S21, Supplementary Table S22, Supplementary Table S23]
